# Supplementary material for: Campylobacter jejuni Demonstrates Conserved Proteomic and Transcriptomic Responses When Co-cultured With Human INT 407 and Caco-2 Epithelial Cells
Source: Front Microbiol. 2019 Apr 11;10:755. doi: 10.3389/fmicb.2019.00755 (PMC6470190; doi:10.3389/fmicb.2019.00755)
Supplement: Supplementary file 1 [file Table_1.XLSX]

## Sheet: Legend
Campylobacter jejuni demonstrates conserved proteomic and transcriptomic responses when co-cultured with human INT 407 and Caco-2 epithelial cells
Nicholas M. Negretti,1 Geremy Clair,2 Prabhat K. Talukdar,1 Christopher R. Gourley,1 Steven Huynh,3 Joshua N. Adkins,2 Craig T. Parker,3 and Colby M. Corneau, 1 Michael E. Konkel1*
1 School of Molecular Biosciences, College of Veterinary Medicine, Washington State University, Pullman, WA, USA, 99164-7520.
2 Integrative Omics, Pacific Northwest National Laboratory, 902 Battelle Boulevard, Richland, Washington 99352
3 Produce Safety and Microbiology, USDA Agricultural Research Service, 800 Buchanan St., Albany CA 94710
*To whom correspondence should be addressed: Dr. Michael E. Konkel, Biotechnology Life Sciences Building, Room 447, Washington State University, Pullman WA 99164, Telephone: 509-335-5039; Email: konkel@vetmed.wsu.edu
STable 1. Proteins whose abundance is increased or decreased during C. jejuni co-culture with INT 407 and Caco-2 cells. Proteins that were significantly altered in abundance (p-value < 0.05 and log2 fold-change > 0.6) during co-culture with INT 407 and Caco-2 cells were compared. Proteins that were significantly increased or decreased in abundance for both cell types (cell-type independent respon…

## Sheet: Up both
Increased in abundance for both cell types by proteomics				Proteomics data							COG enrichment
81-176 gene	Symbol	Annotation	COG category	log2FC(Caco-2 / MH)	p-value Caco-2 / MH	log2FC(INT 407 / MH)	p-value INT 407 / MH				COG	Count	p value	FDR	Odds ratio	COG function description
CJJ81176_RS00085	dsbI	disulphide bond formation protein	O	1.3	0.0001	1.3	0.0006				P	15	3.4233e-08	9.24291e-07	7.97172	Inorganic ion transport and metabolism
CJJ81176_RS00765	trxB	thioredoxin reductase	O	1.1	0	1.1	0				V	3	0.0992313	1	2.92207	Defense mechanisms
CJJ81176_RS00900	cfbpC	putative iron-uptake ABC transport system ATP-binding protein	E	3.1	0.0023	3.2	0.0049				O	5	0.120719	1	2.03694	Posttranslational modification, protein turnover, chaperones
CJJ81176_RS00905	cfbpB	putative iron-uptake ABC transport system permease protein	P	17.1	0	16.9	0				I	3	0.1835	1	2.14603	Lipid transport and metabolism
CJJ81176_RS00910	cfbpA	putative iron-uptake ABC transport system,periplasmic iron-binding protein	P	3.1	0	3.2	0.0002				T	3	0.348559	1	1.47941	Signal transduction mechanisms
CJJ81176_RS01025	Cj0203	putative citrate transporter	C	0.6	0.0335	0.6	0.0042				C	4	0.47255	1	1.1522	Energy production and conversion
CJJ81176_RS01160	Cj0239c	NifU protein homolog	O	0.7	0.0009	0.7	0.0002				E	5	0.484119	1	1.11066	Amino acid transport and metabolism
CJJ81176_RS01165	iscS	cysteine desulfurase (NifS protein homolog)	E	0.9	0.0003	0.9	0				U	2	0.558635	1	1.08899	Intracellular trafficking, secretion, and vesicular transport
CJJ81176_RS01400	peb3	major antigenic peptide PEB3	M	1.3	0.002	1.2	0				M	4	0.607863	1	0.958454	Cell wall/membrane/envelope biogenesis
CJJ81176_RS01605	ahpC	alkyl hydroperoxide reductase	V	0.9	0.0016	0.8	0.0003				S	2	0.642766	1	0.925991	Function unknown
CJJ81176_RS01830	Cj0379c	putative molybdenum containing oxidoreductase	C	0.7	0.0017	0.8	0.0005				H	2	0.788903	1	0.685474	Coenzyme transport and metabolism
CJJ81176_RS02165	Cj0444	ligand-gated channel	P	7	0.0005	6.9	0.0005				K	1	0.819829	1	0.586763	Transcription
CJJ81176_RS02200	thiC	thiamin biosynthesis protein ThiC	H	0.7	0.0003	0.7	0.0003				F	1	0.825441	1	0.575772	Nucleotide transport and metabolism
CJJ81176_RS03055	hypA	hydrogenase expression/formation protein	R	16.6	0	16.6	0				N	1	0.888122	1	0.455364	Cell motility
CJJ81176_RS03460	Cj0715	transthyretin-like periplasmic protein	F	1	0.0003	1	0.0002				Uncategorized	4	0.962249	1	0.472522	Uncategorized
CJJ81176_RS03470	Cj0717	putative ArsC family protein	P	0.7	0.0012	0.7	0.0018				R	1	0.97922	1	0.252026	General function prediction only
CJJ81176_RS03935	glnH	putative glutamine binding periplasmic protein	ET	0.9	0.0005	1.2	0.0002				J	1	0.995802	1	0.175381	Translation, ribosomal structure and biogenesis
CJJ81176_RS04380	Cj0915	putative hydrolase	I	1.3	0.0038	1.2	0.0101				A	0	1	1	0	RNA processing and modification
CJJ81176_RS05645	Cj1163c	putative cation transport protein	P	16.5	0.0001	16.3	0				L	0	1	1	0	Replication, recombination and repair
CJJ81176_RS05675	Cj1169c	putative periplasmic protein	Uncategorized	2.1	0.0001	1.9	0.0002				B	0	1	1	0	Chromatin structure and dynamics
CJJ81176_RS05680	omp50	50 kda outer membrane protein precursor	Uncategorized	1.2	0.0011	1.3	0.0003				D	0	1	1	0	Cell cycle control, cell division, chromosome partitioning
CJJ81176_RS05745	cfa	cyclopropane-fatty-acyl-phospholipid synthase	I	0.7	0	0.6	0.0001				Y	0	1	1	0	Nuclear structure
CJJ81176_RS05775	cetB	bipartate energy taxis response protein cetB	KT	1.2	0	1	0.0001				Z	0	1	1	0	Cytoskeleton
CJJ81176_RS05780	cetA	bipartate energy taxis response protein cetA	NT	1	0	0.9	0				W	0	1	1	0	Extracellular structures
CJJ81176_RS06045	Cj1242	hypothetical protein Cj1242	Uncategorized	0.6	0.0081	0.7	0.0003				X	0	1	1	0	Mobilome: prophages, transposons
CJJ81176_RS06515	ceuE	enterochelin uptake periplasmic binding protein	P	1.7	0.0001	1.6	0				G	0	1	1	0	Carbohydrate transport and metabolism
CJJ81176_RS06665	Cj1383c	hypothetical protein Cj1383c	Uncategorized	17.1	0	16.8	0				Q	0	1	1	0	Secondary metabolites biosynthesis, transport and catabolism
CJJ81176_RS06670	Cj1384c	hypothetical protein Cj1384c	S	16.3	0	16.4	0
CJJ81176_RS06675	katA	catalase	P	3.7	0	3.5	0
CJJ81176_RS07360	Cj1540	putative periplasmic protein	P	0.8	0.0001	0.7	0.0004
CJJ81176_RS07585	cgb	single domain haemoglobin	C	0.8	0.0023	0.9	0.001
CJJ81176_RS07590	Cj1587c	putative ABC transporter	P	1.3	0.0002	1.2	0.0003
CJJ81176_RS07720	Cj1613c	putative pyridoxamine 5'-phosphate oxidase	P	3.9	0	3.7	0.0001
CJJ81176_RS07725	chuA	haemin uptake system outer membrane receptor	P	21.4	0	21.4	0
CJJ81176_RS07730	chuB	putative haemin uptake system permease protein	P	17.1	0	17.3	0
CJJ81176_RS07735	chuC	putative haemin uptake system ATP-binding protein	PH	19.4	0	19.2	0
CJJ81176_RS07740	chuD	putative haemin uptake system periplasmic haemin-binding protein	P	9	0	8.6	0.0005
CJJ81176_RS07815	exbB2	putative exbB/tolQ family transport protein	U	17.4	0.0001	17.6	0
CJJ81176_RS07820	exbD2	putative exbD/tolR family transport protein	U	18.7	0	18.4	0
CJJ81176_RS07825	tonB2	putative TonB transport protein	M	17.5	0	17.5	0
CJJ81176_RS07965	Cj1658	putative iron permease	P	1.7	0.0006	1.7	0
CJJ81176_RS07970	p19	periplasmic protein p19	MI	1.5	0.0003	1.3	0.0003
CJJ81176_RS07975	Cj1660	putative integral membrane protein	S	1.4	0.001	1.4	0.0003
CJJ81176_RS07980	Cj1661	possible ABC transport system permease	V	1.3	0	1.2	0
CJJ81176_RS07985	Cj1662	putative integral membrane protein	V	1.2	0.0001	1.3	0.0001
CJJ81176_RS07990	Cj1663	putative ABC transport system ATP-binding protein	M	1.5	0.0004	1.4	0.0001
CJJ81176_RS07995	Cj1664	putative periplasmic thiredoxin	O	1.3	0.0004	1.4	0.0017
CJJ81176_RS08000	Cj1665	putative lipoprotein thiredoxin	O	1.4	0.0018	1.3	0
CJJ81176_RS08240	Cj1710c	putative metallo-beta-lactamase family protein	J	0.7	0.0006	0.7	0.0004
CJJ81176_RS08305	leuB	3-isopropylmalate dehydrogenase	CE	0.6	0.0097	0.7	0.0138
CJJ81176_RS08310	leuA	2-isopropylmalate synthase	E	0.7	0.0136	0.7	0.0001

## Sheet: Down both
Decreased in abundance for both cell types by proteomics				Proteomics data							COG enrichment
81-176 gene	Symbol	Annotation	COG category	log2FC(Caco-2 / MH)	p-value Caco-2 / MH	log2FC(INT 407 / MH)	p-value INT 407 / MH				COG	Count	p value	FDR	Odds ratio	COG function description
CJJ81176_RS01600	fdxA	ferredoxin	C	-2.8	0.0002	-2.3	0.0005				C	13	3.05572e-10	8.25045e-09	18.1443	Energy production and conversion
CJJ81176_RS01725	Cj0358	putative cytochrome C551 peroxidase	O	-0.7	0.0057	-0.7	0				R	4	0.0741304	1	2.80003	General function prediction only
CJJ81176_RS02005	Cj0414	putative oxidoreductase subunit	Uncategorized	-1.2	0.0001	-1.2	0.0003				P	2	0.347496	1	1.70759	Inorganic ion transport and metabolism
CJJ81176_RS02010	Cj0415	putative GMC oxidoreductase subunit	IR	-1.1	0.0033	-1.1	0.0007				I	1	0.484567	1	1.57243	Lipid transport and metabolism
CJJ81176_RS02130	sdhA	succinate dehydrogenase flavoprotein subunit	C	-0.7	0.0009	-0.7	0.0003				L	1	0.629864	1	1.03471	Replication, recombination and repair
CJJ81176_RS02135	sdhB	putative succinate dehydrogenase iron-sulfur protein	C	-0.8	0.0001	-0.7	0.0002				O	1	0.695502	1	0.859558	Posttranslational modification, protein turnover, chaperones
CJJ81176_RS03760	napA	periplasmic nitrate reductase	C	-0.7	0.0012	-0.8	0.003				E	1	0.875928	1	0.478619	Amino acid transport and metabolism
CJJ81176_RS03765	napG	putative ferredoxin	CJ	-1	0.0007	-0.9	0.0006				J	1	0.907337	1	0.41705	Translation, ribosomal structure and biogenesis
CJJ81176_RS03775	napB	periplasmic nitrate reductase small subunit (cytochrome C-type protein)	CP	-0.7	0.0127	-0.8	0.0183				Uncategorized	1	0.974237	1	0.263567	Uncategorized
CJJ81176_RS04185		cytochrome c	C	-1.7	0.0018	-1.6	0.0015				A	0	1	1	0	RNA processing and modification
CJJ81176_RS04805	Cj0991c	putative oxidoreductase ferredoxin-type electron transport protein	C	-0.7	0.001	-0.7	0.0016				K	0	1	1	0	Transcription
CJJ81176_RS06540	nrfA	putative periplasmic cytochrome C	P	-1	0.01	-1.2	0.0061				B	0	1	1	0	Chromatin structure and dynamics
CJJ81176_RS06545	nrfH	putative periplasmic cytochrome C	C	-0.8	0.0036	-0.9	0.0089				D	0	1	1	0	Cell cycle control, cell division, chromosome partitioning
CJJ81176_RS07240	fdhC	putative formate dehydrogenase, cytochrom B subunit	C	-1.1	0.0002	-1.1	0				Y	0	1	1	0	Nuclear structure
CJJ81176_RS07245	fdhB	putative formate dehydrogenase iron-sulfur subunit	C	-1.6	0.0055	-1.4	0.0005				V	0	1	1	0	Defense mechanisms
CJJ81176_RS07250	fdhA	putative formate dehydrogenase large subunit (Selenocysteine containing)	CR	-1.3	0	-1.3	0				T	0	1	1	0	Signal transduction mechanisms
CJJ81176_RS07255		formate dehydrogenase	CR	-1.4	0.0003	-1.3	0.0001				M	0	1	1	0	Cell wall/membrane/envelope biogenesis
CJJ81176_RS07600	Cj1589	conserved hypothetical protein Cj1189	R	-0.6	0.003	-0.7	0.0003				N	0	1	1	0	Cell motility
CJJ81176_RS07795	sdaA	L-serine dehydratase	E	-0.6	0.0143	-0.7	0.0123				Z	0	1	1	0	Cytoskeleton
CJJ81176_RS07855	rnhA	ribonuclease HI	L	-0.7	0.0067	-0.6	0.0178				W	0	1	1	0	Extracellular structures
											U	0	1	1	0	Intracellular trafficking, secretion, and vesicular transport
											X	0	1	1	0	Mobilome: prophages, transposons
											G	0	1	1	0	Carbohydrate transport and metabolism
											F	0	1	1	0	Nucleotide transport and metabolism
											H	0	1	1	0	Coenzyme transport and metabolism
											Q	0	1	1	0	Secondary metabolites biosynthesis, transport and catabolism
											S	0	1	1	0	Function unknown

## Sheet: All data
81-176 gene	NCTC 11168 homolog	Annotation	log2FC(Caco-2 / MH)	p-value Caco-2 / MH	log2FC(INT 407 / MH)	p-value INT 407 / MH
CJJ81176_RS00005	Cj0001	chromosomal replication initiator protein	0	0.9893	0	0.7077
CJJ81176_RS00010	Cj0002	DNA polymerase III, beta chain	0	0.4728	0.1	0.066
CJJ81176_RS00015	Cj0003	DNA gyrase subunit B	0	0.6605	-0.1	0.421
CJJ81176_RS00020	Cj0004c	monohaem cytochrome C	0	0.7334	0	0.9293
CJJ81176_RS00025	Cj0005c	molydopterin containing oxidoreductase	0.1	0.0995	0.1	0.4022
CJJ81176_RS00030	Cj0006	putative Na+/H+ antiporter family protein	0.2	0.303	0.3	0.1652
CJJ81176_RS00035	Cj0007	glutamate synthase (NADPH) large subunit	-0.3	0.0197	-0.3	0.0045
CJJ81176_RS00040	Cj0009	glutamate synthase (NADPH) small subunit	-0.7	0.0007	-0.5	0.0793
CJJ81176_RS00045	Cj0011c	putative non-specific DNA binding protein. Functional classification-Synthesis and modification of macromolecules-DNA replication,restriction/modification, recombination and repair	-0.3	0.0627	-0.2	0.0297
CJJ81176_RS00055	Cj0012c	non-haem iron protein	13.8	0.1561	7.2	0.4753
CJJ81176_RS00060	Cj0013	dihydroxy-acid dehydratase	-0.4	0.0107	-0.3	0.0404
CJJ81176_RS00065	Cj0015c	hypothetical protein Cj0015c	-0.2	0.0201	-0.2	0.0098
CJJ81176_RS00075	Cj0016	putative transcriptional regulatory protein	-0.1	0.0774	-0.1	0.1624
CJJ81176_RS00080	Cj0017c	disulphide bond formation protein	-0.1	0.385	-0.1	0.3178
CJJ81176_RS00085	Cj0019c	putative MCP-domain signal transduction protein	1.3	0.0001	1.3	0.0006
CJJ81176_RS00095	Cj0020c	cytochrome C551 peroxidase	-0.1	0.0947	-0.1	0.0419
CJJ81176_RS00100	Cj0021c	putative fumarylacetoacetate (FAA) hydrolase family protein	0.1	0.5613	0.1	0.3794
CJJ81176_RS00105	Cj0022c	putative ribosomal pseudouridine synthase	-0.2	0.0592	-0.1	0.1881
CJJ81176_RS00110	Cj0023	adenylosuccinate lyase	-0.3	0.2182	-0.3	0.1092
CJJ81176_RS00115	Cj0024	ribonucleoside-diphosphate reductase alpha chain	0.1	0.3074	0.1	0.1609
CJJ81176_RS00120	Cj0026c	thymidylate synthase	0.1	0.0366	0	0.3625
CJJ81176_RS00130	Cj0027	CTP synthase	-0.1	0.4897	0	0.6343
CJJ81176_RS00135	Cj0028	putative single-stranded-DNA-specific exonuclease	0.1	0.0302	0.1	0.0442
CJJ81176_RS00140	Cj0029	cytoplasmic L-asparaginase	0.1	0.2312	0.1	0.2708
CJJ81176_RS00145	Cj0034c	putative periplasmic protein	-0.3	0.1084	-0.2	0.0115
CJJ81176_RS00175	Cj0036	hypothetical protein Cj0036	0.2	0.0872	0.4	0.0179
CJJ81176_RS00180	Cj0037c	putative cytochrome C	0.3	0.0758	0.3	0.2246
CJJ81176_RS00185	Cj0038c	putative poly(A) polymerase family protein	9.8	0.1835	0	NA
CJJ81176_RS00195	Cj0039c	GTP-binding protein TypA homolog	1	0.1883	1.1	0.156
CJJ81176_RS00200	Cj0040	hypothetical protein Cj0040	-0.1	0.2165	-0.2	0.0394
CJJ81176_RS00205	Cj0041	putative flagellar hook-length control protein	0.3	0.5223	0	0.8218
CJJ81176_RS00210	Cj0042	putative flagellar hook assembly protein	0	0.7343	0	0.5746
CJJ81176_RS00215	Cj0043	flagellar hook protein	0.2	0.1065	0.3	0.0185
CJJ81176_RS00220	Cj0044c	hypothetical protein Cj0044c	-0.1	0.2399	0	0.4502
CJJ81176_RS00230	Cj0053c	tRNA (5-methylaminomethyl-2-thiouridylate)-methyltransferase	0	0.9463	0	0.9039
CJJ81176_RS00235	Cj0054c	putative lysine decarboxylase family protein	0.3	0.0465	0.3	0.0427
CJJ81176_RS00240	Cj0055c	conserved hypothetical protein Cj0055c	0.1	0.5451	0.1	0.3372
CJJ81176_RS00245	Cj0059c	putative flagellar motor switch protein	0.4	0.0196	0.2	0.0894
CJJ81176_RS00250	Cj0060c	flagellar motor switch protein	0.5	0.0348	0.3	0.0847
CJJ81176_RS00255	Cj0061c	RNA polymerase sigma factor for flagellar operon	-8.9	0.1836	-4.6	0.5049
CJJ81176_RS00260	Cj0062c	putative integral membrane protein	-0.2	0.0637	-0.1	0.0311
CJJ81176_RS00265	Cj0063c	putative ATP-binding protein	0.1	0.7452	0	0.8801
CJJ81176_RS00270	Cj0064c	flagellar biosynthesis protein	13.5	0.1249	7.4	0.4239
CJJ81176_RS00305	Cj0066c	3-dehydroquinate dehydratase	-0.2	0.0684	-0.2	0.0034
CJJ81176_RS00310	Cj0067	putative amidohydrolase family protein	-0.1	0.0717	-0.1	0.2447
CJJ81176_RS00315	Cj0068	protease	-0.1	0.9879	-5.1	0.4226
CJJ81176_RS00335	Cj0069	hypothetical protein Cj0069	-0.8	0.0584	-0.3	0.0721
CJJ81176_RS00340	Cj0073c	conserved hypothetical protein Cj0073c	-0.2	0.0644	-0.3	0.0059
CJJ81176_RS00345	Cj0074c	putative iron-sulfur protein	0	0.8022	-0.1	0.1723
CJJ81176_RS00350	Cj0075c	putative oxidoreductase iron-sulfur subunit	0	NA	15.7	0.0002
CJJ81176_RS00355	Cj0076c	L-lactate permease	0.1	0.4965	0	0.7429
CJJ81176_RS00360	Cj0077c	cytolethal distending toxin C	0	0.6925	-0.1	0.5494
CJJ81176_RS00370	Cj0078c	cytolethal distending toxin B	0	0.8835	0	0.6892
CJJ81176_RS00375	Cj0079c	cytolethal distending toxin A	-0.1	0.0714	-0.2	0.021
CJJ81176_RS00380	Cj0081	cytochrome bd oxidase subunit I	-0.2	0.4933	-0.2	0.2866
CJJ81176_RS00385	Cj0082	cytochrome bd oxidase subunit II	-0.1	0.1458	-0.1	0.0173
CJJ81176_RS00405	Cj0085c	putative amino acid recemase	-0.4	0.0082	-0.5	0.0041
CJJ81176_RS00410	Cj0086c	uracil-DNA glycosylase	-0.4	0.004	-0.5	0.0012
CJJ81176_RS00415	Cj0087	aspartate ammonia-lyase	-0.5	0.0037	-0.4	0.0237
CJJ81176_RS00420	Cj0088	anaerobic C4-dicarboxylate transporter	-0.4	0.0348	-0.4	0.0442
CJJ81176_RS00425	Cj0089	putative lipoprotein	-0.1	0.3953	-0.1	0.441
CJJ81176_RS00430	Cj0090	putative lipoprotein	0	0.8145	0	0.983
CJJ81176_RS00435	Cj0091	putative lipoprotein	-0.1	0.4119	-0.2	0.2668
CJJ81176_RS00445	Cj0092	putative periplasmic protein	0	0.5418	0	0.7833
CJJ81176_RS00450	Cj0093	putative periplasmic protein	-0.4	0.0326	0.1	0.7898
CJJ81176_RS00460	Cj0094	50S ribosomal protein L21	-0.1	0.4487	0	0.8704
CJJ81176_RS00465	Cj0095	50S ribosomal protein L27	0	0.9552	-0.1	0.0845
CJJ81176_RS00470	Cj0096	GTP-binding protein	0	0.9701	-0.1	0.07
CJJ81176_RS00475	Cj0097	glutamate 5-kinase	-0.2	0.1814	-0.1	0.3906
CJJ81176_RS00480	Cj0098	methionyl-tRNA formyltransferase	-0.1	0.1994	-0.1	0.2966
CJJ81176_RS00485	Cj0099	putative biotin--[acetyl-CoA-carboxylase] synthetase	-0.2	0.2652	0.2	0.104
CJJ81176_RS00490	Cj0100	parA family protein	-0.1	0.4233	0	0.6529
CJJ81176_RS00495	Cj0101	parB family protein	0.1	0.0961	0	0.6548
CJJ81176_RS00500	Cj0102	ATP synthase F0 sector B' subunit	0.1	0.0992	0.2	0.0059
CJJ81176_RS00505	Cj0103	ATP synthase F0 sector B subunit	0.2	0.1103	0.3	0.011
CJJ81176_RS00510	Cj0104	ATP synthase F1 sector delta subunit	0.4	0.031	0.3	0.0134
CJJ81176_RS00515	Cj0105	ATP synthase F1 sector alpha subunit	0.5	0.0071	0.5	0.0124
CJJ81176_RS00520	Cj0106	ATP synthase F1 sector gamma subunit	0	0.8997	0.2	0.075
CJJ81176_RS00525	Cj0107	ATP synthase F1 sector beta subunit	0.1	0.5607	0.1	0.2268
CJJ81176_RS00530	Cj0108	ATP synthase F1 sector epsilon subunit	0	0.8864	-5.2	0.4323
CJJ81176_RS00535	Cj0109	putative MotA/TolQ/ExbB proton channel family protein	0.1	0.5389	0	0.9767
CJJ81176_RS00540	Cj0110	putative exbD/tolR family transport protein	-0.1	0.2992	-0.1	0.1801
CJJ81176_RS00545	Cj0111	putative periplasmic protein	0.1	0.0256	0.1	0.1935
CJJ81176_RS00550	Cj0112	putative TolB precursor protein	0.2	0.1059	0.1	0.0003
CJJ81176_RS00555	Cj0113	peptidoglycan associated lipoprotein (omp18)	0	0.838	0.1	0.0046
CJJ81176_RS00560	Cj0114	putative periplasmic protein	0.2	0.0203	0.2	0.0175
CJJ81176_RS00565	Cj0115	FKBP-type peptidyl-prolyl cis-trans isomerase	0.1	0.6572	0	0.8421
CJJ81176_RS00570	Cj0116	malonyl CoA-acyl carrier protein transacylase	0.2	0.0162	0.1	0.0158
CJJ81176_RS00575	Cj0117	5'-methylthioadenosine/S-adenosylhomocysteine nucleosidase	0.1	0.1608	0.2	0.023
CJJ81176_RS00580	Cj0118	conserved hypothetical protein Cj0118	0.1	0.3459	0	0.7898
CJJ81176_RS00585	Cj0119	putative hydrolase	0.2	0.0723	0.1	0.2484
CJJ81176_RS00590	Cj0120	hypothetical protein Cj0120	0.1	0.227	0.1	0.1468
CJJ81176_RS00595	Cj0121	conserved hypothetical protein Cj0121	0	0.2668	0.1	0.0619
CJJ81176_RS00600	Cj0123c	putative tRNA-dihydrouridine synthase	-0.4	0.0123	-0.3	0.0326
CJJ81176_RS00605	Cj0124c	putative membrane protein	0	0.8595	0	0.8267
CJJ81176_RS00610	Cj0125c	hypothetical protein Cj0125c	0.2	0.0406	0.1	0.1082
CJJ81176_RS00615	Cj0126c	conserved hypothetical protein Cj0126c	0.3	0.0314	0.3	0.0376
CJJ81176_RS00620	Cj0127c	acetyl-coenzyme A carboxylase carboxyl transferase subunit beta	0.1	0.1811	0.1	0.3142
CJJ81176_RS00625	Cj0128c	putative inositol monophosphatase family protein	0.1	0.4272	0	0.645
CJJ81176_RS00630	Cj0129c	outer membrane protein	0.1	0.0351	0.1	0.0439
CJJ81176_RS00635	Cj0130	putative prephenate dehydrogenase	0.2	0.1954	0.2	0.1719
CJJ81176_RS00640	Cj0131	putative peptidase M23 family protein	0.2	0.2042	0.4	0.1172
CJJ81176_RS00650	Cj0132	UDP-3-O-[3-hydroxymyristoyl] n-acetylglucosamine deacetylase	0	0.8033	0.1	0.283
CJJ81176_RS00655	Cj0133	putative glycoprotease family protein	0.1	0.2012	0	0.8383
CJJ81176_RS00660	Cj0134	putative homoserine kinase	-17.6	0	-12.1	0.1599
CJJ81176_RS00665	Cj0136	translation initiation factor IF-2	0.2	0.1143	0.3	0.0291
CJJ81176_RS00670	Cj0137	putative ribosome-binding factor A	0.2	0.2094	0	0.8412
CJJ81176_RS00675	Cj0138	conserved hypothetical protein Cj0138	0.3	0.4653	0	0.8241
CJJ81176_RS00680	Cj0142c	putative ABC transporter ATP-binding protein	0	0.7087	0.1	0.4416
CJJ81176_RS00685	Cj0143c	putative periplasmic solute binding protein for ABC transport system	-0.1	0.5543	0	0.9979
CJJ81176_RS00690	Cj0144	putative methyl-accepting chemotaxis signal transduction protein	-0.1	0.0678	-0.2	0.0352
CJJ81176_RS00695	Cj0145	putative TAT (Twin-Arginine Translocation) pathway signal sequence domain protein	0.1	0.2263	0	0.9844
CJJ81176_RS00700	Cj0146c	thioredoxin reductase	-5	0.4226	0	0.9973
CJJ81176_RS00705	Cj0147c	thioredoxin	-0.1	0.2033	-0.1	0.5374
CJJ81176_RS00715	Cj0148c	conserved hypothetical protein Cj0148c	0.1	0.0485	0	0.5364
CJJ81176_RS00720	Cj0149c	homoserine dehydrogenase	0	0.8018	0	0.3689
CJJ81176_RS00725	Cj0150c	aminotransferase	0.1	0.0495	0	0.6938
CJJ81176_RS00730	Cj0151c	putative periplasmic protein	0.2	0.1119	0	0.6266
CJJ81176_RS00745	Cj0152c	putative membrane protein	-0.1	0.093	-0.1	0.2489
CJJ81176_RS00750	Cj0153c	putative rRNA methylase	-0.2	0.0403	-0.1	0.424
CJJ81176_RS00755	Cj0154c	putative tetrapyrrole methylase family protein	0	0.8061	0	0.8377
CJJ81176_RS00760	Cj0156c	conserved hypothetical protein Cj0156c	4.3	0.4275	-8.6	0.1836
CJJ81176_RS00765	Cj0158c	putative haem-binding lipoprotein	1.1	0	1.1	0
CJJ81176_RS00770	Cj0159c	putative 6-pyruvoyl tetrahydropterin synthase	-0.1	0.1947	0.1	0.1787
CJJ81176_RS00775	Cj0160c	putative radical SAM domain protein	0.1	0.6023	-0.4	0.193
CJJ81176_RS00780	Cj0161c	putative molybdenum cofactor biosynthesis protein A	-0.1	0.2185	-0.1	0.0686
CJJ81176_RS00785	Cj0162c	putative periplasmic protein	0	0.2649	0	0.7168
CJJ81176_RS00790	Cj0163c	hypothetical protein Cj0163c	0.1	0.6354	0.1	0.2824
CJJ81176_RS00795	Cj0164c	putative 4-hydroxybenzoate octaprenyltransferase	-0.2	0.0524	-0.1	0.1108
CJJ81176_RS00800	Cj0166	tRNA delta(2)-isopentenylpyrophosphate transferase	-0.1	0.4096	-0.1	0.3084
CJJ81176_RS00805	Cj0169	superoxide dismutase (Fe)	0.1	0.2802	-0.1	0.5306
CJJ81176_RS00815	Cj0172c	putative saccharopine dehydrogenase	-0.3	0.025	-0.3	0.0663
CJJ81176_RS00825	Cj0173c	putative iron-uptake ABC transport system ATP-binding protein	-0.5	0.0242	-0.6	0.0075
CJJ81176_RS00830	Cj0174c	putative iron-uptake ABC transport system permease protein	-0.1	0.4	-0.1	0.2779
CJJ81176_RS00835	Cj0175c	putative iron-uptake ABC transport system,periplasmic iron-binding protein	0	0.9345	-0.4	0.1653
CJJ81176_RS00840	Cj0182	putative transmembrane transport protein	-0.2	0.0423	-0.3	0.0082
CJJ81176_RS00845	Cj0183	putative integral membrane protein with haemolysin domain	0	0.5983	0	0.8833
CJJ81176_RS00850	Cj0184c	putative serine/threonine protein phosphatase	-0.1	0.185	-0.1	0.2405
CJJ81176_RS00855	Cj0185c	putative phnA domain protein	-0.1	0.1074	-0.1	0.1021
CJJ81176_RS00860	Cj0187c	phosphoribosylglycinamide formyltransferase	0	0.9616	-0.2	0.1688
CJJ81176_RS00880	Cj0188c	putative kinase	0.4	0.0629	0.4	0.0034
CJJ81176_RS00885	Cj0189c	conserved hypothetical protein Cj0189c	-0.6	0.1092	-0.7	0.0556
CJJ81176_RS00890	Cj0190c	conserved hypothetical protein Cj0190c	-0.2	0.2121	-0.3	0.1976
CJJ81176_RS00895	Cj0191c	polypeptide deformylase	0.1	0.0918	0.1	0.1236
CJJ81176_RS00900	Cj0192c	ATP-dependent Clp protease proteolytic subunit	3.1	0.0023	3.2	0.0049
CJJ81176_RS00905	Cj0193c	trigger factor (peptidyl-prolyl cis /trans isomerase, chaperone)	17.1	0	16.9	0
CJJ81176_RS00910	Cj0194	GTP cyclohydrolase I	3.1	0	3.2	0.0002
CJJ81176_RS00920	Cj0195	flagellum-specific ATP synthase	0	NA	0	NA
CJJ81176_RS00925	Cj0196c	amidophosphoribosyltransferase	0.1	0.1981	0.1	0.228
CJJ81176_RS00930	Cj0197c	dihydrodipicolinate reductase	-0.1	0.0521	-0.1	0.0608
CJJ81176_RS00935	Cj0198c	helicase-like protein	0.3	0.1374	0.1	0.4944
CJJ81176_RS00945	Cj0199c	putative periplasmic protein	0.1	0.0275	0.1	0.1222
CJJ81176_RS00950	Cj0200c	putative periplasmic protein	0.1	0.0612	0.1	0.0199
CJJ81176_RS00955	Cj0203	putative citrate transporter	-0.1	0.324	0	0.8382
CJJ81176_RS00960	Cj0204	putative oligopeptide transporter, OPT family	0.3	0.0302	0.2	0.0773
CJJ81176_RS00965	Cj0206	threonyl-tRNA synthetase	0	0.9565	-0.1	0.3336
CJJ81176_RS00970	Cj0207	translation initiation factor IF-3	0.3	0.0277	0.2	0.0219
CJJ81176_RS00975	Cj0208	putative DNA modification methylase (adenine-specific methyltransferase)	0.1	0.0944	0.1	0.2027
CJJ81176_RS00980	Cj0224	N-acetyl-gamma-glutamyl-phosphate reductase	0	0.9973	0	0.9746
CJJ81176_RS00985	Cj0225	putative acetyltransferase	0	0.9045	-0.1	0.4993
CJJ81176_RS00990	Cj0226	acetylglutamate kinase	0	0.7461	0	0.8662
CJJ81176_RS00995	Cj0227	putative acetylornithine/succinyldiaminopimelate aminotransferase	0.1	0.2996	0.1	0.1174
CJJ81176_RS01000	Cj0228c	protein-L-isoaspartate O-methyltransferase	0	0.8309	-0.1	0.362
CJJ81176_RS01005	Cj0229	putative acetyltransferase	-0.1	0.2153	0	0.7449
CJJ81176_RS01010	Cj0230c	putative transferase protein	0.3	0.0031	0.2	0.0286
CJJ81176_RS01025	Cj0231c	ribonucleoside-diphosphate reductase beta chain	0.6	0.0335	0.6	0.0042
CJJ81176_RS01030	Cj0233c	putative orotate phosphoribosyltransferase	-0.7	0.3014	-5.9	0.4278
CJJ81176_RS01040	Cj0234c	ribosome recycling factor	0	0.9252	0	0.942
CJJ81176_RS01045	Cj0237	carbonic anyhydrase	0.2	0.0137	0.2	0.0325
CJJ81176_RS01050	Cj0238	putative mechanosensitive ion channel family protein	-0.1	0.4342	0	0.7528
CJJ81176_RS01085	Cj0239c	NifU protein homolog	0.2	0.0134	0.2	0.0194
CJJ81176_RS01090	Cj0240c	cysteine desulfurase (NifS protein homolog)	5.7	0.4226	11.3	0.1835
CJJ81176_RS01095	Cj0245	50S ribosomal protein L20	0.1	0.3022	0	0.8716
CJJ81176_RS01100	Cj0248	hypothetical protein Cj0248	0.1	0.2981	0.1	0.1205
CJJ81176_RS01105	Cj0252	molybdenum cofactor biosynthesis protein C	0.1	0.3852	0.1	0.1958
CJJ81176_RS01110	Cj0253	hypothetical protein Cj0253	0.4	0.0703	0.2	0.2511
CJJ81176_RS01115	Cj0254	hypothetical protein Cj0254	0.3	0.0781	0.2	0.1363
CJJ81176_RS01120	Cj0255c	exodeoxyribonuclease	0	0.8063	-0.1	0.2786
CJJ81176_RS01130	Cj0256	putative sulfatase family protein	0.2	0.1814	0.2	0.0867
CJJ81176_RS01135	Cj0257	diacylglycerol kinase	0.2	0.0599	0.2	0.0277
CJJ81176_RS01150	Cj0259	dihydroorotase	-0.1	0.2368	-0.3	0.0778
CJJ81176_RS01155	Cj0261c	putative SAM-dependent methyltransferase	-0.2	0.0053	-0.2	0.0134
CJJ81176_RS01160	Cj0262c	putative methyl-accepting chemotaxis signal transduction protein	0.7	0.0009	0.7	0.0002
CJJ81176_RS01165	Cj0264c	molybdopterin containing oxidoreductase	0.9	0.0003	0.9	0
CJJ81176_RS01185	Cj0265c	putative cytochrome C-type haem-binding periplasmic protein	0.3	0.0515	0.5	0.0068
CJJ81176_RS01200	Cj0266c	putative integral membrane protein	0.2	0.2465	0.1	0.683
CJJ81176_RS01220	Cj0267c	putative integral membrane protein	0	0.8086	-0.1	0.441
CJJ81176_RS01225	Cj0268c	putative transmembrane protein	-0.1	0.2236	-0.2	0.1154
CJJ81176_RS01230	Cj0269c	branched-chain amino acid aminotransferase	-0.2	0.2991	-0.4	0.0073
CJJ81176_RS01235	Cj0270	putative tautomerase family protein	0.4	0.0067	0.4	0.0104
CJJ81176_RS01240	Cj0271	bacterioferritin comigratory protein homolog	-0.1	0.1654	-0.1	0.0896
CJJ81176_RS01245	Cj0272	conserved hypothetical protein Cj0272	-0.2	0.2339	-5.3	0.4081
CJJ81176_RS01255	Cj0273	(3R)-hydroxymyristoyl-[acyl carrier protein] dehydratase	-0.2	0.1281	-0.1	0.0637
CJJ81176_RS01265	Cj0274	acyl-[acyl-carrier-protein]--UDP-N- acetylglucosamine O-acyltransferase	-0.1	0.3111	-0.2	0.1428
CJJ81176_RS01270	Cj0275	ATP-dependent Clp protease ATP-binding subunit	0.4	0.0025	0.3	0.0019
CJJ81176_RS01280	Cj0276	homolog of E. coli rod shape-determining protein	-0.2	0.0633	-0.2	0.0125
CJJ81176_RS01285	Cj0277	homolog of E. coli rod shape-determining protein	-0.1	0.383	-0.1	0.3734
CJJ81176_RS01290	Cj0279	carbamoyl-phosphate synthase large chain	-0.1	0.6748	-0.1	0.3331
CJJ81176_RS01295	Cj0280	hypothetical protein Cj0280	0	0.9813	0	0.5354
CJJ81176_RS01300	Cj0281c	putative transaldolase	0.1	0.0833	0.1	0.0914
CJJ81176_RS01305	Cj0282c	putative phosphoserine phosphatase	0	0.7712	-0.1	0.1506
CJJ81176_RS01310	Cj0283c	chemotaxis protein	0.1	0.4417	0	0.9369
CJJ81176_RS01315	Cj0284c	chemotaxis histidine kinase	0.1	0.2106	0.1	0.4308
CJJ81176_RS01320	Cj0285c	chemotaxis protein	-0.1	0.2999	-0.2	0.0983
CJJ81176_RS01325	Cj0286c	hypothetical protein Cj0286c	0.5	0.3695	0.8	0.2148
CJJ81176_RS01330	Cj0287c	transcription elongation factor	0.1	0.3898	0.1	0.1729
CJJ81176_RS01335	Cj0288c	lipid-A-disaccharide synthase	0.1	0.4535	0	0.6597
CJJ81176_RS01340	Cj0289c	major antigenic peptide PEB3	0.2	0.0961	0.2	0.2095
CJJ81176_RS01345	Cj0293	multifunctional protein SurE homolog	0	0.8174	0	0.9026
CJJ81176_RS01350	Cj0294	putative MoeB/ThiF family protein	0	0.5182	0.1	0.1071
CJJ81176_RS01355	Cj0296c	aspartate 1-decarboxylase precursor	0.3	0.0068	0.1	0.2646
CJJ81176_RS01360	Cj0297c	pantoate--beta-alanine ligase	0.3	0.0036	0.2	0.0052
CJJ81176_RS01365	Cj0298c	3-methyl-2-oxobutanoate hydroxymethyltransferase	0.1	0.5593	-0.1	0.7583
CJJ81176_RS01370	Cj0300c	putative molybdenum transport ATP-binding protein	0.3	0.016	0.3	0.0067
CJJ81176_RS01375	Cj0302c	putative molybdenum-pterin binding protein	0.3	0.002	0.2	0.0073
CJJ81176_RS01380	Cj0303c	putative molybdate-binding lipoprotein	0.4	0.02	0.2	0.1022
CJJ81176_RS01385	Cj0304c	putative biotin synthesis protein	0.1	0.2835	0.1	0.1096
CJJ81176_RS01390	Cj0305c	conserved hypothetical protein Cj0305c	0.1	0.2028	0.1	0.2104
CJJ81176_RS01395	Cj0306c	8-amino-7-oxononanoate synthase	0	0.6303	0	0.5419
CJJ81176_RS01400	Cj0307	adenosylmethionine-8-amino-7-oxononanoate aminotransferase	1.3	0.002	1.2	0
CJJ81176_RS01410	Cj0308c	putative dethiobiotin synthetase	0.1	0.3576	0.1	0.3879
CJJ81176_RS01415	Cj0311	putative 50S ribosomal protein L25 (general stress protein Ctc)	0.1	0.4645	0.2	0.1435
CJJ81176_RS01420	Cj0312	peptidyl-tRNA hydrolase	-0.4	0.1555	-0.4	0.1369
CJJ81176_RS01425	Cj0313	putative integral membrane protein	-0.3	0.0033	-0.3	0.0047
CJJ81176_RS01430	Cj0314	diaminopimelate decarboxylase	-0.2	0.0026	-0.3	0.0033
CJJ81176_RS01435	Cj0315	putative HAD-superfamily hydrolase, subfamily IIA	0.6	0.0026	0.5	0.0056
CJJ81176_RS01445	Cj0316	chorismate mutase/prephenate dehydratase	0.1	0.7323	-0.1	0.775
CJJ81176_RS01450	Cj0317	histidinol-phosphate aminotransferase	0.6	0.0875	1	0.0151
CJJ81176_RS01455	Cj0318	flagellar M-ring protein	10.4	0.1898	10.1	0.1971
CJJ81176_RS01460	Cj0319	flagellar motor switch protein	5.6	0.3996	5.2	0.4257
CJJ81176_RS01465	Cj0320	putative flagellar assembly protein	-0.1	0.4062	-0.2	0.1044
CJJ81176_RS01470	Cj0321	L-deoxy-D-xylulose-5-phosphate synthase	-0.1	0.6443	-0.1	0.2984
CJJ81176_RS01475	Cj0322	peroxide stress regulator	0.1	0.5575	-0.2	0.2974
CJJ81176_RS01490	Cj0323	hypothetical protein Cj0323	0.2	0.065	0.2	0.0574
CJJ81176_RS01495	Cj0324	ubiquinone/menaquinone biosynthesis methlytransferase	0.1	0.3267	0.1	0.5883
CJJ81176_RS01500	Cj0325	exodeoxyribonuclease VII large subunit	0	0.3345	-0.1	0.1261
CJJ81176_RS01505	Cj0326	phosphoserine aminotransferase	0	0.7957	0.1	0.42
CJJ81176_RS01510	Cj0327	putative endoribonuclease L-PSP family protein	0	0.9713	0	0.6905
CJJ81176_RS01515	Cj0328c	3-oxoacyl-[acyl-carrier-protein] synthase	-0.1	0.4075	0	0.7675
CJJ81176_RS01520	Cj0329c	putative fatty acid/phospholipid synthesis protein	0	0.8827	0	0.5106
CJJ81176_RS01525	Cj0330c	50S ribosomal protein L32	-0.1	0.0827	-0.1	0.1422
CJJ81176_RS01530	Cj0331c	hypothetical protein Cj0331c	-0.2	0.0111	-0.2	0.0087
CJJ81176_RS01535	Cj0332c	nucleoside diphosphate kinase	-0.1	0.1296	-0.1	0.2899
CJJ81176_RS01540	Cj0333c	ferredoxin	-0.1	0.189	-0.1	0.1378
CJJ81176_RS01545	Cj0334	alkyl hydroperoxide reductase	-0.3	0.0874	-0.3	0.1348
CJJ81176_RS01550	Cj0336c	putative flagellar motor protein	-0.1	0.4185	-0.1	0.275
CJJ81176_RS01555	Cj0337c	putative flagellar motor proton channel	0	0.7403	0	0.7824
CJJ81176_RS01560	Cj0338c	DNA polymerase I	0	0.8803	0	0.8087
CJJ81176_RS01565	Cj0340	putative nucleoside hydrolase	-0.1	0.0777	-0.1	0.0362
CJJ81176_RS01570	Cj0342c	excinuclease ABC subunit A	-0.5	0.0277	-0.1	0.1853
CJJ81176_RS01575	Cj0345	putative anthranilate synthase component I	0.1	0.3845	0.1	0.266
CJJ81176_RS01580	Cj0346	anthranilate synthase component II	0	0.3875	0	0.4258
CJJ81176_RS01585	Cj0347	N-(5'-phosphoribosyl)anthranilate isomerase	0.2	0.1561	0.5	0.0711
CJJ81176_RS01590	Cj0348	tryptophan synthase beta chain	-0.7	0.0479	-0.1	0.613
CJJ81176_RS01595	Cj0349	tryptophan synthase alpha chain	0.4	0.0631	0.5	0.0183
CJJ81176_RS01600	Cj0350	hypothetical protein Cj0350	-2.8	0.0002	-2.3	0.0005
CJJ81176_RS01605	Cj0351	flagellar motor switch protein	0.9	0.0016	0.8	0.0003
CJJ81176_RS01615	Cj0352	putative transmembrane protein	-0.1	0.1373	-0.1	0.151
CJJ81176_RS01620	Cj0353c	phosphatase	-0.2	0.0592	-0.2	0.0171
CJJ81176_RS01625	Cj0355c	two-component regulator	0	0.6896	0	0.6201
CJJ81176_RS01635	Cj0356c	putative dihydroneopterin aldolase	0	NA	0	NA
CJJ81176_RS01645	Cj0357c	putative integral membrane protein	0.1	0.0135	0.1	0.0364
CJJ81176_RS01660	Cj0358	putative cytochrome C551 peroxidase	0.4	0.0154	0.5	0.0034
CJJ81176_RS01665	Cj0360	phosphoglucosamine mutase	0.4	0.0072	0.5	0.0049
CJJ81176_RS01670	Cj0363c	putative oxygen-independent coproporphyrinogen III oxidase	0.5	0.0117	0.6	0.0141
CJJ81176_RS01675	Cj0364	hypothetical protein Cj0364	0.5	0.0097	0.6	0.0004
CJJ81176_RS01680	Cj0365c	outer membrane channel protein CmeC (multidrug efflux system CmeABC)	0.5	0.0216	0.5	0.0062
CJJ81176_RS01685	Cj0366c	inner membrane efflux transporter CmeB (multidrug efflux system CmeABC)	0	0.4863	-0.1	0.2582
CJJ81176_RS01690	Cj0367c	periplasmic fusion protein CmeA (multidrug efflux system CmeABC)	0	0.9002	-0.1	0.1962
CJJ81176_RS01695	Cj0368c	transcriptional regulator CmeR	-0.1	0.4169	0	0.5665
CJJ81176_RS01700	Cj0369c	putative ferredoxin domain-containing integral membrane protein	-0.1	0.2577	0	0.9222
CJJ81176_RS01710	Cj0370	30S ribosomal protein S21	0.2	0.072	0.1	0.177
CJJ81176_RS01715	Cj0371	putative flagellar motility protein	0	0.8764	0	0.8546
CJJ81176_RS01720	Cj0372	putative glutathionylspermidine synthase	-0.1	0.6118	-0.2	0.2337
CJJ81176_RS01725	Cj0373	putative D-2-hydroxyacid dehydrogenase	-0.7	0.0057	-0.7	0
CJJ81176_RS01730	Cj0374	conserved hypothetical protein Cj0374	-0.1	0.0233	-0.1	0.0225
CJJ81176_RS01745	Cj0375	putative lipoprotein	0.1	0.4357	0	0.8877
CJJ81176_RS01750	Cj0376	putative periplasmic protein	0.1	0.2849	0.1	0.3212
CJJ81176_RS01755	Cj0377	putative AAA family ATPase	-0.6	0.0098	-0.5	0.0171
CJJ81176_RS01760	Cj0379c	putative molybdenum containing oxidoreductase	-0.2	0.0468	-0.3	0.0261
CJJ81176_RS01765	Cj0382c	transcription termination protein	-0.2	0.012	-0.3	0.0069
CJJ81176_RS01770	Cj0383c	6,7-dimethyl-8-ribityllumazine synthase	-0.1	0.0287	-0.2	0.0289
CJJ81176_RS01775	Cj0384c	3-deoxy-8-phosphooctulonate synthase	-0.3	0.0146	-0.2	0.0188
CJJ81176_RS01780	Cj0386	putative GTP-binding protein	0.3	0.1085	0.5	0.0088
CJJ81176_RS01790	Cj0387	shikimate kinase	-0.1	0.2329	0	0.7537
CJJ81176_RS01795	Cj0388	tryptophanyl-tRNA synthetase	-0.1	0.2717	-0.1	0.3633
CJJ81176_RS01800	Cj0389	seryl-tRNA synthetase	-0.1	0.2037	0	0.7205
CJJ81176_RS01805	Cj0390	putative transmembrane protein	0.1	0.3642	0.1	0.2456
CJJ81176_RS01810	Cj0391c	hypothetical protein Cj0391c	-0.1	0.2615	-0.1	0.7146
CJJ81176_RS01815	Cj0392c	pyruvate kinase	0.1	0.5913	0	0.8288
CJJ81176_RS01820	Cj0393c	putative malate:quinone oxidoreductase	-0.1	0.0188	-0.1	0.4308
CJJ81176_RS01830	Cj0394c	putative transcriptional activator	0.7	0.0017	0.8	0.0005
CJJ81176_RS01835	Cj0396c	putative lipoprotein	-0.1	0.1831	0	0.3282
CJJ81176_RS01840	Cj0397c	hypothetical protein Cj0397c	0.3	0.2708	-0.1	0.8143
CJJ81176_RS01845	Cj0398	Glu-tRNAGln amidotransferase subunit C	0.1	0.456	-0.1	0.1799
CJJ81176_RS01850	Cj0399	colicin V production protein homolog	-0.1	0.0875	-0.1	0.0129
CJJ81176_RS01860	Cj0400	ferric uptake regulator	0	0.5453	-0.1	0.1148
CJJ81176_RS01865	Cj0401	lysyl-tRNA synthetase	-0.1	0.6403	-0.2	0.1583
CJJ81176_RS01870	Cj0402	serine hydroxymethyltransferase	0	0.5889	-0.1	0.0248
CJJ81176_RS01875	Cj0404	putative transmembrane protein	-0.1	0.2858	-0.1	0.249
CJJ81176_RS01880	Cj0405	shikimate 5-dehydrogenase	-0.1	0.1269	-0.2	0.0633
CJJ81176_RS01885	Cj0406c	putative lipoprotein	-0.5	0.0589	-0.3	0.001
CJJ81176_RS01890	Cj0407	prolipoprotein diacylglyceryl transferase	-0.1	0.0815	0	0.1605
CJJ81176_RS01895	Cj0408	fumarate reductase cytochrome B subunit	-0.1	0.0503	-0.1	0.2063
CJJ81176_RS01900	Cj0409	fumarate reductase flavoprotein subunit	0.1	0.527	0.2	0.1131
CJJ81176_RS01910	Cj0410	fumarate reductase iron-sulfur protein	0.1	0.2742	0.3	0.0213
CJJ81176_RS01915	Cj0411	putative ATP/GTP binding protein	0	0.5936	-0.1	0.4601
CJJ81176_RS01920	Cj0412	putative ATP/GTP binding protein	0.3	0.1297	0.3	0.0834
CJJ81176_RS01925	Cj0413	putative periplasmic protein	0	0.8063	-0.1	0.2104
CJJ81176_RS01930	Cj0414	putative oxidoreductase subunit	0	0.7651	-0.3	0.0316
CJJ81176_RS01935	Cj0415	putative GMC oxidoreductase subunit	0	0.7968	0	0.9277
CJJ81176_RS01940	Cj0419	putative histidine triad (HIT) family protein	-0.1	0.3286	-0.1	0.4493
CJJ81176_RS01955	Cj0420	putative periplasmic protein	0	0.9257	-0.1	0.1108
CJJ81176_RS01960	Cj0421c	putative integral membrane protein	0	0.5873	0	0.774
CJJ81176_RS01965	Cj0432c	UDP-N-acetylmuramoylalanine--D-glutamate ligase	-0.2	0.0102	-0.2	0.0223
CJJ81176_RS01970	Cj0433c	phospho-N-acetylmuramoyl-pentapeptide- transferase	-0.1	0.4615	0	0.6204
CJJ81176_RS01975	Cj0434	2,3-bisphosphoglycerate-independent phosphoglycerate mutase	-0.5	0.0052	-0.5	0.0071
CJJ81176_RS01980	Cj0435	3-oxoacyl-[acyl-carrier protein] reductase	-0.4	0.0109	-0.4	0.0089
CJJ81176_RS01985	Cj0436	putative pyridoxamine 5'-phosphate oxidase	-0.5	0.0102	-0.5	0.0149
CJJ81176_RS01990	Cj0437	succinate dehydrogenase flavoprotein subunit	-0.2	0.0619	-0.2	0.0484
CJJ81176_RS01995	Cj0438	putative succinate dehydrogenase iron-sulfur protein	-0.2	0.0354	-0.2	0.0142
CJJ81176_RS02000	Cj0439	putative succinate dehydrogenase subunit C	-0.3	0.1814	-0.3	0.1444
CJJ81176_RS02005	Cj0440c	putative transcriptional regulator	-1.2	0.0001	-1.2	0.0003
CJJ81176_RS02010	Cj0441	acyl carrier protein	-1.1	0.0033	-1.1	0.0007
CJJ81176_RS02030	Cj0442	3-oxoacyl-[acyl-carrier-protein] synthase	-0.1	0.4094	-0.1	0.2802
CJJ81176_RS02035	Cj0443	acetyl-coenzyme A carboxylase carboxyl transferase subunit alpha	0	0.6089	0.1	0.0066
CJJ81176_RS02040	Cj0444	ligand-gated channel	0.5	0.007	0.5	0.0032
CJJ81176_RS02045	Cj0447	putative NUDIX hydrolase family protein	0.1	0.0807	0	0.6185
CJJ81176_RS02050	Cj0448c	putative MCP-type signal transduction protein	0	0.6418	-0.1	0.2889
CJJ81176_RS02055	Cj0449c	conserved hypothetical protein Cj0449c	-0.1	0.4145	-0.2	0.3065
CJJ81176_RS02060	Cj0450c	50S ribosomal protein L28	-5.4	0.4145	0	0.8461
CJJ81176_RS02065	Cj0451	ribulose-phosphate 3-epimerase	0	NA	0	NA
CJJ81176_RS02100	Cj0452	exonuclease, dna polymerase III epsilon subunit	0.1	0.6361	-0.1	0.2389
CJJ81176_RS02105	Cj0453	thiamin biosynthesis protein ThiC	5	0.4226	14.4	0.0008
CJJ81176_RS02110	Cj0454c	putative membrane protein	0.2	0.0047	0.2	0.0037
CJJ81176_RS02120	Cj0456c	hypothetical protein Cj0456c	0.2	0.008	0.1	0.0283
CJJ81176_RS02125	Cj0457c	putative lipoprotein	0.2	0.0114	0.3	0.0108
CJJ81176_RS02130	Cj0458c	putative tRNA 2-methylthioadenosine synthase	-0.7	0.0009	-0.7	0.0003
CJJ81176_RS02135	Cj0459c	hypothetical protein Cj0459c	-0.8	0.0001	-0.7	0.0002
CJJ81176_RS02140	Cj0460	transcription termination factor	-0.6	0.0054	-0.5	0.0118
CJJ81176_RS02145	Cj0462	putative radical SAM domain protein	-0.1	0.1973	0.1	0.3336
CJJ81176_RS02150	Cj0463	zinc protease-like protein	0.2	0.1912	0.1	0.1784
CJJ81176_RS02155	Cj0464	ATP-dependent DNA helicase	0	0.9541	0	0.5886
CJJ81176_RS02160	Cj0465c	group III truncated haemoglobin	0.1	0.2118	0.1	0.123
CJJ81176_RS02165	Cj0466	transcriptional regulator	7	0.0005	6.9	0.0005
CJJ81176_RS02170	Cj0468	amino-acid ABC transporter integral membrane protein	0.6	0	0.4	0.0043
CJJ81176_RS02175	Cj0469	amino-acid ABC transporter ATP-binding protein	-0.2	0.1244	-0.3	0.0664
CJJ81176_RS02180	Cj0470	elongation factor TU	0	0.5742	0.1	0.0437
CJJ81176_RS02185	Cj0471	50S ribosomal protein L33	0.4	0.0382	0.6	0.0197
CJJ81176_RS02190	Cj0472	preprotein translocase SecE subunit	0.1	0.3793	0.1	0.1928
CJJ81176_RS02195	Cj0473	transcription antitermination protein	0	0.9594	-0.1	0.5541
CJJ81176_RS02200	Cj0474	50S ribosomal protein L11	0.7	0.0003	0.7	0.0003
CJJ81176_RS02205	Cj0475	50S ribosomal protein L1	0	0.8403	0	0.6684
CJJ81176_RS02210	Cj0476	50S ribosomal protein L10	0	0.5648	0	0.8514
CJJ81176_RS02215	Cj0477	50S ribosomal protein L7/L12	0.1	0.7524	0.1	0.3593
CJJ81176_RS02220	Cj0478	DNA-directed RNA polymerase beta chain	-0.1	0.2061	-0.1	0.2452
CJJ81176_RS02225	Cj0479	DNA-directed RNA polymerase beta' chain	-0.5	0.0011	-0.5	0.0001
CJJ81176_RS02230	Cj0491	30S ribosomal protein S12	0.1	0.2568	0.1	0.2782
CJJ81176_RS02235	Cj0492	30S ribosomal protein S7	0.4	0.0046	0.4	0.0013
CJJ81176_RS02245	Cj0493	elongation factor G	-0.1	0.0104	-0.2	0.0251
CJJ81176_RS02250	Cj0495	putative methyltransferase domain protein	0	0.6965	0	0.4997
CJJ81176_RS02255	Cj0497	putative lipoprotein	-0.2	0.1624	-0.1	0.1294
CJJ81176_RS02260	Cj0498	indole-3-glycerol phosphate synthase	0.4	0.074	0.2	0.2118
CJJ81176_RS02265	Cj0499	putative histidine triad (HIT) family protein	-0.1	0.2393	-0.2	0.0852
CJJ81176_RS02275	Cj0500	putative rhodanese-like domain protein	-0.1	0.863	-0.3	0.2088
CJJ81176_RS02280	Cj0504c	putative oxidoreductase	-0.2	0.0341	-0.3	0.0257
CJJ81176_RS02305	Cj0505c	putative aminotransferase (degT family). Functional classification-Misc	0.2	0.0607	0.1	0.1154
CJJ81176_RS02310	Cj0506	alanyl-tRNA synthetase	0.4	0.1784	0.3	0.2669
CJJ81176_RS02320	Cj0507	Maf-like protein	-5.3	0.4226	5.6	0.5042
CJJ81176_RS02325	Cj0508	penicillin-binding protein	0.3	0.008	0.2	0.0042
CJJ81176_RS02330	Cj0509c	ATP-dependent Clp protease ATP-binding subunit	0.4	0.0062	0.4	0.0026
CJJ81176_RS02335	Cj0511	putative secreted protease	0.5	0.038	0.4	0.0485
CJJ81176_RS02340	Cj0512	phosphoribosylaminoimidazole-succinocarboxamide synthase	0.2	0.1689	0.2	0.0825
CJJ81176_RS02345	Cj0513	phosphoribosylformylglycinamidine (FGAM) synthase	0.4	0.0735	0.2	0.2708
CJJ81176_RS02350	Cj0514	phosphoribosylformylglycinamidine synthase I	0.1	0.0309	0.1	0.0421
CJJ81176_RS02355	Cj0515	putative periplasmic protein	0.2	0.0035	0.2	0.0126
CJJ81176_RS02360	Cj0516	putative 1-acyl-SN-glycerol-3-phosphate acyltransferase	0.6	0.0541	0.5	0.0698
CJJ81176_RS02365	Cj0518	hsp90 family heat shock protein	0.2	0.0832	0.2	0.0506
CJJ81176_RS02370	Cj0519	putative rhodanese-like domain protein	0.3	0.0161	0.2	0.0161
CJJ81176_RS02385	Cj0520	putative membrane protein	0	0.8167	0	0.8632
CJJ81176_RS02395	Cj0525c	putative penicillin-binding protein	-0.1	0.1322	-0.1	0.0541
CJJ81176_RS02400	Cj0526c	flagellar hook-basal body complex protein	0	0.7034	0.1	0.6217
CJJ81176_RS02405	Cj0527c	flagellar basal-body rod protein	0	0.8349	0	0.6441
CJJ81176_RS02410	Cj0529c	putative aminodeoxychorismate lyase family protein	-0.1	0.4199	-0.1	0.4674
CJJ81176_RS02445	Cj0530	putative periplasmic protein	0.2	0.1163	0	0.7906
CJJ81176_RS02450	Cj0531	isocitrate dehydrogenase	0.2	0.0443	0.2	0.0783
CJJ81176_RS02455	Cj0532	malate dehydrogenase	0.1	0.3984	0.2	0.0361
CJJ81176_RS02460	Cj0533	succinyl-coA synthetase beta chain	-0.1	0.0746	-0.1	0.053
CJJ81176_RS02465	Cj0534	succinyl-coA synthetase alpha chain	-0.1	0.4134	0	0.6298
CJJ81176_RS02470	Cj0535	OORD subunit of 2-oxoglutarate:acceptor oxidoreductase	-0.1	0.0438	-0.1	0.0532
CJJ81176_RS02475	Cj0536	OORA subunit of 2-oxoglutarate:acceptor oxidoreductase	0.3	0.0001	0.2	0.0025
CJJ81176_RS02485	Cj0537	OORB subunit of 2-oxoglutarate:acceptor oxidoreductase	0	0.472	-0.1	0.0393
CJJ81176_RS02490	Cj0538	OORC subunit of 2-oxoglutarate:acceptor oxidoreductase	-0.1	0.7317	-0.1	0.5834
CJJ81176_RS02495	Cj0539	hypothetical protein Cj0539	0	0.713	0.1	0.3416
CJJ81176_RS02500	Cj0540	putative exporting protein	0.2	0.0227	0.1	0.046
CJJ81176_RS02505	Cj0541	polyprenyl synthetase	0	0.5764	-0.1	0.0581
CJJ81176_RS02510	Cj0542	glutamyl-tRNA reductase	-0.2	0.0553	-0.1	0.2497
CJJ81176_RS02520	Cj0543	prolyl-tRNA synthetase	0.3	0.0232	0.2	0.0342
CJJ81176_RS02525	Cj0545	porphobilinogen deaminase	0.2	0.1351	0.2	0.007
CJJ81176_RS02530	Cj0546	putative 3-octaprenyl-4-hydroxybenzoate carboxy-lyase	0	0.9801	0.2	0.1185
CJJ81176_RS02535	Cj0547	flagellar protein	-0.2	0.0106	-0.1	0.0643
CJJ81176_RS02540	Cj0548	flagellar hook-associated protein	-0.1	0.2176	-0.1	0.0765
CJJ81176_RS02545	Cj0549	flagellar protein	0.1	0.351	0.2	0.0153
CJJ81176_RS02550	Cj0550	hypothetical protein Cj0550	0.2	0.395	0.2	0.1806
CJJ81176_RS02560	Cj0551	elongation factor P	-0.1	0.0359	-0.1	0.1096
CJJ81176_RS02565	Cj0554	hypothetical protein Cj0554	-0.2	0.0387	-0.1	0.0482
CJJ81176_RS02570	Cj0556	putative amidohydrolase family protein	0	0.8297	0	0.6278
CJJ81176_RS02575	Cj0558c	gamma-glutamyl phosphate reductase	0.1	0.1198	0.1	0.0816
CJJ81176_RS02580	Cj0559	putative pyridine nucleotide-disulphide oxidoreductase	0	0.6661	0.1	0.2478
CJJ81176_RS02585	Cj0561c	putative periplasmic protein	0.1	0.2918	0.1	0.0833
CJJ81176_RS02590	Cj0562	replicative DNA helicase	-0.5	0.0072	-0.2	0.2002
CJJ81176_RS02595	Cj0572	GTP cyclohydrolase II / 3,4-dihydroxy-2-butanone 4-phosphate synthase	-0.2	0.0015	-0.2	0.001
CJJ81176_RS02600	Cj0573	putative GatB/Yqey family protein	-0.2	0.032	-0.2	0.034
CJJ81176_RS02605	Cj0574	acetolactate synthase large subunit	-0.2	0.0809	-0.3	0.0241
CJJ81176_RS02610	Cj0575	acetolactate synthase small subunit	0	0.8984	-0.1	0.0593
CJJ81176_RS02615	Cj0576	UDP-3-O-[3-hydroxymyristoyl] glucosamine N-acyltransferase	0	0.8636	0.1	0.4918
CJJ81176_RS02620	Cj0577c	S-adenosylmethionine:tRNA ribosyltransferase-isomerase	0.1	0.0619	0.1	0.1272
CJJ81176_RS02625	Cj0578c	sec-independant protein translocase	0	0.6367	0	0.7495
CJJ81176_RS02630	Cj0579c	sec-independant protein translocase	0	0.7462	0	0.9306
CJJ81176_RS02640	Cj0580c	putative oxygen-independent coproporphyrinogen III oxidase	0	0.8915	0	0.8029
CJJ81176_RS02645	Cj0581	putative NUDIX hydrolase family protein	0.1	0.3427	0	0.51
CJJ81176_RS02650	Cj0582	aspartokinase, alpha and beta subunits	-0.1	0.0998	-0.2	0.0726
CJJ81176_RS02655	Cj0583	hypothetical protein Cj0583	0	0.8544	0	0.7156
CJJ81176_RS02660	Cj0584	hypothetical protein Cj0584	0.2	0.2328	0.1	0.4225
CJJ81176_RS02665	Cj0585	dihydropteroate synthase	0.4	0.1845	0.2	0.5583
CJJ81176_RS02670	Cj0586	DNA ligase	0.3	0.0128	0.3	0.0276
CJJ81176_RS02685	Cj0588	putative haemolysin	-0.1	0.4019	0	0.6386
CJJ81176_RS02695	Cj0589	putative riboflavin kinase/FMN adenylyltransferase	0.4	0.0434	0.5	0.021
CJJ81176_RS02705	Cj0590	putative SAM-dependent methyltransferase	-0.3	0.0014	-0.3	0.0019
CJJ81176_RS02710	Cj0591c	putative lipoprotein	0.4	0.0054	0.4	0.0148
CJJ81176_RS02720	Cj0592c	putative periplasmic protein	0	0.7666	0	0.4239
CJJ81176_RS02725	Cj0594c	putative DNA/RNA non-specific endonuclease	0	0.7134	-0.1	0.5087
CJJ81176_RS02750	Cj0595c	endonuclease III	-9.4	0.1744	-4.5	0.4413
CJJ81176_RS02785	Cj0596	major antigenic peptide PEB-cell binding factor	0.2	0.0017	0.3	0.0047
CJJ81176_RS02790	Cj0597	fructose-bisphosphate aldolase	0.2	0.0197	0.2	0.0104
CJJ81176_RS02795	Cj0598	putative membrane protein	0.1	0.0509	0.1	0.0027
CJJ81176_RS02800	Cj0599	putative OmpA family membrane protein	0.1	0.0844	0.1	0.055
CJJ81176_RS02805	Cj0601c	putative sodium-dependent transmembrane transport protein	0.1	0.3391	0	0.417
CJJ81176_RS02810	Cj0602c	MOSC-domain containing protein	0	0.7911	-0.1	0.2395
CJJ81176_RS02815	Cj0603c	putative thiol:disulphide interchange protein	-0.1	0.8441	-5.2	0.4222
CJJ81176_RS02820	Cj0605	putative amidohydrolase	-0.1	0.478	0	0.8724
CJJ81176_RS02825	Cj0606	putative secretion protein HlyD	0.5	0.449	-5.2	0.4164
CJJ81176_RS02830	Cj0607	ABC-type transmembrane transport protein	-0.1	0.3375	0	0.7219
CJJ81176_RS02835	Cj0608	putative outer membrane efflux protein	0.1	0.2137	0	0.4558
CJJ81176_RS02840	Cj0609c	possible periplasmic protein	0	0.9106	-0.3	0.3625
CJJ81176_RS02845	Cj0610c	putative periplasmic protein	0.3	0.0203	0.1	0.1621
CJJ81176_RS02850	Cj0611c	putative acyltransferase family protein	-0.1	0.3368	-0.2	0.0196
CJJ81176_RS02855	Cj0612c	ferritin	0.1	0.289	0	0.9037
CJJ81176_RS02865	Cj0613	putative periplasmic phosphate binding protein	0.1	0.0032	0.1	0.2517
CJJ81176_RS02870	Cj0616	phosphate transport ATP-binding protein	0.2	0.2476	0	0.9776
CJJ81176_RS02875	Cj0621	hypothetical protein Cj0621	0.1	0.3363	0.2	0.1027
CJJ81176_RS02880	Cj0622	carbamoyltransferase	-0.5	0.034	-0.4	0.0354
CJJ81176_RS02885	Cj0623	hydrogenase isoenzymes formation protein	-0.3	0.1612	-0.1	0.2211
CJJ81176_RS02895	Cj0624	hydrogenase isoenzymes formation protein	0	0.4339	0	0.2647
CJJ81176_RS02900	Cj0625	hydrogenase isoenzymes formation protein	0	0.5317	0	0.6476
CJJ81176_RS02905	Cj0626	hydrogenase isoenzymes formation protein	-0.1	0.2873	-0.1	0.216
CJJ81176_RS02910	Cj0627	hydrogenase expression/formation protein	0.1	0.1003	0.1	0.0379
CJJ81176_RS02915	Cj0630c	putative DNA polymerase III, delta subunit	-0.2	0.0528	-0.2	0.0017
CJJ81176_RS02920	Cj0631c	putative ribonuclease	-0.1	0.1249	-0.1	0.1096
CJJ81176_RS02930	Cj0632	ketol-acid reductoisomerase	-0.2	0.2212	-0.1	0.1505
CJJ81176_RS02935	Cj0633	putative periplasmic protein	-0.2	0.2642	-0.1	0.655
CJJ81176_RS02940	Cj0634	DNA processing protein A	-0.3	0.006	-0.5	0
CJJ81176_RS02950	Cj0635	putative holliday junction resolvase	0	0.4562	0	0.2982
CJJ81176_RS02955	Cj0636	NOL1/NOP2/sun family protein	0.1	0.0621	0	0.8097
CJJ81176_RS02960	Cj0637c	putative peptide methionine sulfoxide reductase	-0.1	0.039	0	0.5248
CJJ81176_RS02965	Cj0638c	inorganic pyrophosphatase	-0.1	0.4009	-0.1	0.2968
CJJ81176_RS02970	Cj0639c	adenylate kinase	-0.1	0.2709	-0.1	0.3474
CJJ81176_RS02975	Cj0640c	aspartyl-tRNA synthetase	-0.1	0.1109	0	0.6368
CJJ81176_RS02980	Cj0641	putative inorganic polyphosphate/ATP-NAD kinase	0	0.8829	-0.1	0.5769
CJJ81176_RS02985	Cj0642	putative DNA repair protein	0.1	0.0221	0.1	0.1218
CJJ81176_RS02990	Cj0643	two-component response regulator	0.2	0.5262	0.1	0.5153
CJJ81176_RS03005	Cj0644	putative TatD-related deoxyribonuclease protein	0.2	0.0972	0	0.9307
CJJ81176_RS03025	Cj0645	putative secreted transglycosylase	0.2	0.0064	0.2	0.0065
CJJ81176_RS03030	Cj0646	putative lipoprotein	0.4	0.0036	0.4	0.004
CJJ81176_RS03035	Cj0647	putative HAD-superfamily hydrolase	0.5	0.0056	0.4	0.0142
CJJ81176_RS03040	Cj0648	putative membrane protein	0.3	0.0405	0.2	0.0069
CJJ81176_RS03045	Cj0649	putative OstA family protein	0.2	0.2546	0	0.9846
CJJ81176_RS03050	Cj0650	putative ATP/GTP binding protein	0.3	0.0062	0.3	0.0322
CJJ81176_RS03055	Cj0652	penicillin-binding protein	16.6	0	16.6	0
CJJ81176_RS03065	Cj0653c	putative aminopeptidase	0	0.909	-0.1	0.4031
CJJ81176_RS03070	Cj0659c	putative periplasmic protein	0.1	0.3443	0	0.8907
CJJ81176_RS03075	Cj0660c	putative transmembrane protein	0.1	0.2499	0.1	0.1205
CJJ81176_RS03080	Cj0661c	GTP-binding protein Era homolog	-0.1	0.15	-0.1	0.0114
CJJ81176_RS03085	Cj0662c	ATP-dependent Hsl protease ATP-binding subunit	-0.2	0.111	-0.3	0.0515
CJJ81176_RS03090	Cj0663c	ATP-dependent protease HslV	0.1	0.0692	0.2	0.0311
CJJ81176_RS03095	Cj0664c	50S ribosomal protein L9	-0.3	0.1495	-0.3	0.0804
CJJ81176_RS03100	Cj0665c	argininosuccinate synthase	0.1	0.6778	0.2	0.1819
CJJ81176_RS03105	Cj0667	putative S4 domain protein	0	0.9495	0.1	0.0718
CJJ81176_RS03110	Cj0668	putative ATP/GTP-binding protein	0	0.6156	0.1	0.1998
CJJ81176_RS03115	Cj0669	ABC-transporter ATP-binding protein	0	0.816	0	0.9112
CJJ81176_RS03120	Cj0670	RNA polymerase sigma-54 factor	0	0.8695	0	0.6776
CJJ81176_RS03125	Cj0671	anaerobic C4-dicarboxylate transporter	-0.2	0.0683	-0.2	0.0379
CJJ81176_RS03130	Cj0676	ATPase	0.2	0.0056	0.2	0.003
CJJ81176_RS03135	Cj0677	potassium-transporting ATPase B chain	-0.2	0.03	0	0.8082
CJJ81176_RS03140	Cj0678	potassium transporter KtrA	10.3	0.1576	9.8	0.1681
CJJ81176_RS03145	Cj0679	truncated KdpD protein	0	0.8783	0.1	0.2715
CJJ81176_RS03150	Cj0680c	excinuclease ABC subunit B	0.3	0.0384	0.1	0.4289
CJJ81176_RS03155	Cj0681	hypothetical protein Cj0681	0.1	0.6553	0.3	0.0695
CJJ81176_RS03160	Cj0682	hypothetical protein Cj0682	-0.2	0.1721	0	0.6417
CJJ81176_RS03165	Cj0684	putative primosomal protein N'	0.2	0.5691	-0.1	0.5115
CJJ81176_RS03175	Cj0685c	Invasion protein CipA	0	0.7948	-0.1	0.2611
CJJ81176_RS03180	Cj0686	4-hydroxy-3-methylbut-2-en-1-yl diphosphate synthase	0.2	0.0341	0.2	0.0427
CJJ81176_RS03200	Cj0687c	putative flagellar L-ring protein precursor	-0.3	0.0999	-5.3	0.4092
CJJ81176_RS03205	Cj0688	putative phosphate acetyltransferase	0	0.7276	-0.1	0.6771
CJJ81176_RS03210	Cj0689	acetate kinase	-0.3	0.006	-0.4	0.0011
CJJ81176_RS03215	Cj0690c	putative restriction/modification enzyme	0	0.2876	-0.1	0.4157
CJJ81176_RS03220	Cj0691	putative membrane protein	0.4	0.2391	0.6	0.0405
CJJ81176_RS03225	Cj0692c	putative membrane protein	0.1	0.2156	0	0.5285
CJJ81176_RS03230	Cj0693c	S-adenosyl-methyltransferase	-0.1	0.0651	-0.1	0.0197
CJJ81176_RS03235	Cj0694	putative periplasmic protein	0.2	0.0995	0.2	0.0817
CJJ81176_RS03240	Cj0695	cell division protein FtsA	0.2	0.2279	0.1	0.3884
CJJ81176_RS03245	Cj0696	cell division protein FfsZ	0.2	0.1225	0	0.1996
CJJ81176_RS03250	Cj0697	flagellar basal-body rod protein	0	0.6549	-0.1	0.253
CJJ81176_RS03255	Cj0698	flagellar basal-body rod protein	-0.4	0.0125	-0.4	0.0081
CJJ81176_RS03265	Cj0699c	glutamine synthetase	0.6	0.2902	0	0.8813
CJJ81176_RS03270	Cj0700	hypothetical protein Cj0700	-0.2	0.5853	0.1	0.7696
CJJ81176_RS03275	Cj0701	putative protease	0	0.7059	0	0.4463
CJJ81176_RS03280	Cj0702	phosphoribosylaminoimidazole carboxylase catalytic subunit	-0.3	0.0106	-0.2	0.0056
CJJ81176_RS03285	Cj0703	hypothetical protein Cj0703	0.1	0.3704	0	0.8177
CJJ81176_RS03290	Cj0704	glycyl-tRNA synthetase alpha chain	0.1	0.4754	0.3	0.0635
CJJ81176_RS03295	Cj0705	conserved hypothetical protein Cj0705	0.1	0.3183	0.1	0.0675
CJJ81176_RS03305	Cj0706	conserved hypothetical protein Cj0706	0.1	0.0772	0.3	0.0777
CJJ81176_RS03310	Cj0707	3-deoxy-D-manno-octulosonic-acid transferase	0.1	0.5967	0	0.8221
CJJ81176_RS03315	Cj0708	putative ribosomal pseudouridine synthase	-0.1	0.2029	-0.1	0.0763
CJJ81176_RS03320	Cj0709	signal recognition particle protein	-0.6	0.1896	-0.3	0.0445
CJJ81176_RS03325	Cj0710	30S ribosomal protein S16	-0.1	0.1185	-0.1	0.0908
CJJ81176_RS03330	Cj0711	hypothetical protein Cj0711	-0.1	0.1037	-0.1	0.0779
CJJ81176_RS03335	Cj0712	putative 16S rRNA processing protein	-0.2	0.0987	-0.2	0.0148
CJJ81176_RS03340	Cj0713	tRNA (guanine-N1)-methyltransferase	-0.1	0.1881	0	0.7649
CJJ81176_RS03345	Cj0714	50S ribosomal protein L19	0	0.9639	0	0.8702
CJJ81176_RS03350	Cj0715	transthyretin-like periplasmic protein	0	0.7445	-0.2	0.1378
CJJ81176_RS03355	Cj0716	putative phospho-2-dehydro-3-deoxyheptonate aldolase	0	0.6121	0	0.5248
CJJ81176_RS03360	Cj0717	putative ArsC family protein	0.1	0.1958	0	0.5367
CJJ81176_RS03365	Cj0718	DNA polymerase III, alpha chain	0.2	0.0922	0	0.9001
CJJ81176_RS03370	Cj0719c	conserved hypothetical protein Cj0719c	0.1	0.9864	0.1	0.9945
CJJ81176_RS03375	Cj0720c	flagellin	0.2	0.1136	0.2	0.0199
CJJ81176_RS03380	Cj0722c	putative DNA methylase	0	0.2874	0	0.3641
CJJ81176_RS03385	Cj0723c	putative integral membrane zinc-metalloprotease	0	0.5071	0	0.1907
CJJ81176_RS03390	Cj0725c	molybdopterin biosynthesis protein	0	0.6407	0	0.2993
CJJ81176_RS03395	Cj0726c	magnesium and cobalt transport protein	0.1	0.4327	0.2	0.3446
CJJ81176_RS03400	Cj0727	putative periplasmic solute-binding protein	-0.1	0.5673	0	0.6405
CJJ81176_RS03405	Cj0728	putative periplasmic protein	0.4	0.0588	0.3	0.1035
CJJ81176_RS03410	Cj0734c	histidine-binding protein precursor	0.2	0.2191	0.2	0.178
CJJ81176_RS03415	Cj0758	heat shock protein GrpE	0	0.9327	0.1	0.1617
CJJ81176_RS03420	Cj0759	heat shock protein DnaK	0.1	0.1925	0.2	0.2096
CJJ81176_RS03425	Cj0760	hypothetical protein Cj0760	-0.3	0.0155	-0.3	0.0023
CJJ81176_RS03430	Cj0761	hypothetical protein Cj0761	0	0.4819	0	0.4009
CJJ81176_RS03435	Cj0762c	aspartate aminotransferase	0.4	0.1102	0.3	0.1786
CJJ81176_RS03440	Cj0763c	serine acetyltransferase	0.5	0.0016	0.4	0.0102
CJJ81176_RS03445	Cj0764c	biosynthetic arginine decarboxylase	0.4	0.0528	0.2	0.0547
CJJ81176_RS03450	Cj0765c	histidyl-tRNA synthetase	0.1	0.1775	0	0.9201
CJJ81176_RS03455	Cj0766c	thymidylate kinase	0.2	0.1145	0.3	0.0505
CJJ81176_RS03460	Cj0767c	phosphopantetheine adenylyltransferase	1	0.0003	1	0.0002
CJJ81176_RS03465	Cj0768c	putative decarboxylase	0.6	0.0035	0.4	0.0062
CJJ81176_RS03470	Cj0769c	putative flagellar protein FlgA	0.7	0.0012	0.7	0.0018
CJJ81176_RS03475	Cj0770c	putative NLPA family lipoprotein	0	0.7081	0	0.3059
CJJ81176_RS03480	Cj0771c	putative NLPA family lipoprotein	0.1	0.3881	0.1	0.1605
CJJ81176_RS03485	Cj0772c	putative NLPA family lipoprotein	-0.3	0.0185	-0.4	0.0036
CJJ81176_RS03495	Cj0773c	putative binding-protein dependent transport system permease protein	0.1	0.5975	-0.2	0.3035
CJJ81176_RS03500	Cj0774c	ABC transport system ATP-binding protein	-0.1	0.2834	-0.1	0.4265
CJJ81176_RS03510	Cj0775c	valyl-tRNA synthetase	0	0.6277	0	0.4067
CJJ81176_RS03515	Cj0776c	putative periplasmic protein	-0.1	0.2494	-0.1	0.1477
CJJ81176_RS03520	Cj0777	putative ATP-dependent DNA helicase	0.1	0.4172	-5.1	0.4283
CJJ81176_RS03525	Cj0778	major antigenic peptide PEB2	5.1	0.4226	10.1	0.1835
CJJ81176_RS03555	Cj0779	thiol peroxidase	-0.3	0.1043	-0.3	0.1303
CJJ81176_RS03625	Cj0780	periplasmic nitrate reductase	0.3	0.0094	0.3	0.0152
CJJ81176_RS03630	Cj0781	putative ferredoxin	0.3	0.024	0.3	0.0351
CJJ81176_RS03635	Cj0782	putative ferredoxin	0	0.888	-0.2	0.4018
CJJ81176_RS03640	Cj0783	periplasmic nitrate reductase small subunit (cytochrome C-type protein)	0	0.5602	0	0.6082
CJJ81176_RS03645	Cj0784	putative periplasmic protein	-0.1	0.6686	-0.2	0.0621
CJJ81176_RS03650	Cj0785	NapD protein homolog	0	0.7723	-0.1	0.0789
CJJ81176_RS03655	Cj0787	conserved hypothetical protein Cj0787	0	0.9031	-0.2	0.0466
CJJ81176_RS03660	Cj0788	hypothetical protein Cj0788	-0.1	0.3264	-0.1	0.2289
CJJ81176_RS03665	Cj0789	putative multifunctional Cca protein	-0.1	0.7216	-5.3	0.4254
CJJ81176_RS03670	Cj0790	formyltetrahydrofolate deformylase	0	0.6969	-0.1	0.0236
CJJ81176_RS03675	Cj0791c	putative aminotransferase	-0.2	0.1198	-0.2	0.0946
CJJ81176_RS03680	Cj0792	conserved hypothetical protein Cj0792	0	0.617	-0.1	0.132
CJJ81176_RS03685	Cj0793	signal transduction histidine kinase	-0.2	0.111	-0.2	0.0305
CJJ81176_RS03690	Cj0795c	UDP-N-acetylmuramoyl-tripeptide D-alanyl-D-alanine ligase	0	0.3905	0	0.7352
CJJ81176_RS03695	Cj0796c	putative hydrolase	0	0.8369	-0.1	0.4461
CJJ81176_RS03700	Cj0797c	hypothetical protein Cj0797c	-0.1	0.4129	-0.1	0.2276
CJJ81176_RS03705	Cj0798c	D-alanine--D-alanine ligase	0	0.9492	0	0.8669
CJJ81176_RS03710	Cj0799c	putative Holliday junction ATP-dependent DNA helicase	0.4	0.0057	0.3	0.0078
CJJ81176_RS03715	Cj0800c	putative ATPase	0.5	0.0013	0.5	0.003
CJJ81176_RS03720	Cj0801	putative integral membrane protein (MviN homolog)	-0.4	0.2147	0.1	0.493
CJJ81176_RS03725	Cj0802	cysteinyl-tRNA synthetase	0.3	0.4351	0	0.9845
CJJ81176_RS03730	Cj0803	lipid export ABC transport protein	-0.1	0.3468	-0.1	0.2968
CJJ81176_RS03735	Cj0804	dihydroorotate dehydrogenase	0	0.5147	-0.1	0.0331
CJJ81176_RS03740	Cj0805	putative zinc protease	0	0.831	0	0.5718
CJJ81176_RS03745	Cj0806	dihydrodipicolinate synthase	-0.1	0.3229	-0.4	0.3626
CJJ81176_RS03750	Cj0807	putative oxidoreductase	0	0.5949	0	0.3853
CJJ81176_RS03755	Cj0809c	putative hydrolase	0.5	0.0048	0.4	0.0011
CJJ81176_RS03760	Cj0810	NH(3)-dependent NAD(+) synthetase	-0.7	0.0012	-0.8	0.003
CJJ81176_RS03765	Cj0811	tetraacyldisaccharide 4'-kinase	-1	0.0007	-0.9	0.0006
CJJ81176_RS03770	Cj0812	threonine synthase. Functional classification-Amino acid biosynthesis-Aspartate family	5.5	0.426	5	0.4661
CJJ81176_RS03775	Cj0813	3-deoxy-manno-octulosonate cytidylyltransferase	-0.7	0.0127	-0.8	0.0183
CJJ81176_RS03780	Cj0817	putative glutamine binding periplasmic protein	-0.5	0.0017	-0.5	0.0034
CJJ81176_RS03785	Cj0820c	flagellar biosynthesis protein	-6.6	0.359	-1.3	0.005
CJJ81176_RS03795	Cj0821	UDP-N-acetylglucosamine pyrophosphorylase	-0.1	0.4372	-0.1	0.2224
CJJ81176_RS03800	Cj0822	phosphopantothenoylcysteine decarboxylase	0.1	0.3981	0.1	0.2999
CJJ81176_RS03805	Cj0823	hypothetical protein Cj0823	0.2	0.0585	0.1	0.0698
CJJ81176_RS03810	Cj0824	undecaprenyl diphosphate synthase	0.1	0.2568	0.2	0.0486
CJJ81176_RS03815	Cj0826	putative integral membrane protein	-0.1	0.1922	-0.1	0.1487
CJJ81176_RS03820	Cj0827	tRNA pseudouridine synthase	-4.3	0.46	-9.2	0.1852
CJJ81176_RS03825	Cj0828c	threonine dehydratase biosynthetic	0	0.9704	0	0.5078
CJJ81176_RS03835	Cj0829c	putative CoA binding domain containing protein	-0.2	0.096	-0.2	0.096
CJJ81176_RS03840	Cj0831c	tRNA (uracil-5-)-methyltransferase	0	0.6541	0	0.9485
CJJ81176_RS03845	Cj0832c	putative Na+/H+ antiporter family protein	0	0.845	0.4	0.1398
CJJ81176_RS03850	Cj0833c	putative oxidoreductase	0	0.6793	-0.2	0.0795
CJJ81176_RS03855	Cj0834c	ankyrin repeat-containing putative periplasmic protein	-0.1	0.3434	-0.1	0.4754
CJJ81176_RS03860	Cj0835c	aconitate hydratase	0	0.87	-0.1	0.2597
CJJ81176_RS03865	Cj0836	methylated-DNA--protein-cysteine methyltransferase	9.3	0.1837	4.4	0.4226
CJJ81176_RS03870	Cj0837c	conserved hypothetical protein Cj0837c	-0.1	0.1926	-0.1	0.0824
CJJ81176_RS03875	Cj0838c	methionyl-tRNA synthetase	-0.1	0.0784	-0.1	0.0765
CJJ81176_RS03880	Cj0839c	hypothetical protein Cj0839c	0	0.7883	-0.2	0.0964
CJJ81176_RS03885	Cj0840c	fructose-1,6-bisphosphatase	0	0.838	-0.1	0.2322
CJJ81176_RS03890	Cj0841c	putative molybdopterin-guanine dinucleotide biosynthesis protein	0	0.9245	0	0.9897
CJJ81176_RS03895	Cj0842	putative lipoprotein	0	0.8298	0	0.9713
CJJ81176_RS03905	Cj0843c	putative secreted transglycosylase	-0.1	0.0354	-0.2	0.0123
CJJ81176_RS03910	Cj0845c	glutamyl-tRNA synthetase	0	0.9389	-0.1	0.3653
CJJ81176_RS03915	Cj0846	putative metallophosphoesterase	0.2	0.3735	0.1	0.5721
CJJ81176_RS03920	Cj0847	phosphatidylserine decarboxylase proenzyme	0.1	0.1652	0.1	0.1591
CJJ81176_RS03925	Cj0848c	conserved hypothetical protein Cj0848c	0	0.6191	0	0.6369
CJJ81176_RS03935	Cj0849c	conserved hypothetical protein Cj0849c	0.9	0.0005	1.2	0.0002
CJJ81176_RS03940	Cj0851c	putative integral membrane protein	-0.2	0.9763	-0.2	0.9818
CJJ81176_RS03945	Cj0853c	glutamate-1-semialdehyde 2,1-aminomutase	0	0.1416	0	0.5235
CJJ81176_RS03950	Cj0854c	putative periplasmic protein	-0.1	0.2762	-0.2	0.0178
CJJ81176_RS03955	Cj0855	methylenetetrahydrofolate dehydrogenase/methenyltetrahydrofolate cyclohydrolase	0.1	0.6159	-0.1	0.6973
CJJ81176_RS03960	Cj0856	signal peptidase I	-0.2	0.4381	-0.3	0.2377
CJJ81176_RS03970	Cj0857c	putative molybdopterin biosynthesis protein	0	NA	9.4	0.1835
CJJ81176_RS03975	Cj0858c	UDP-N-acetylglucosamine 1-carboxyvinyltransferase	-0.2	0.0976	0	0.9897
CJJ81176_RS03980	Cj0861c	para-aminobenzoate synthase glutamine amidotransferase component II	-0.1	0.2207	0	0.7432
CJJ81176_RS03985	Cj0862c	para-aminobenzoate synthase component I	0.1	0.094	0.2	0.0347
CJJ81176_RS03995	Cj0863c	DNA recombinase	-0.1	0.5685	-0.1	0.0872
CJJ81176_RS04000	Cj0866	aryl-sulfate sulfotransferase	-0.1	0.4055	-0.2	0.103
CJJ81176_RS04005	Cj0872	putative protein disulphide isomerase	-0.1	0.0334	-0.3	0.0589
CJJ81176_RS04010	Cj0879c	putative periplasmic protein	0	0.9611	0	0.6454
CJJ81176_RS04015	Cj0880c	hypothetical protein Cj0880c	-0.1	0.0362	-0.1	0.0813
CJJ81176_RS04020	Cj0881c	hypothetical protein Cj0881c	-5	0.4226	-5	0.4226
CJJ81176_RS04025	Cj0882c	flagellar biosynthesis protein	0	0.2763	-0.1	0.1655
CJJ81176_RS04030	Cj0883c	putative transcriptional regulator	0.2	0.0328	0.1	0.2893
CJJ81176_RS04035	Cj0884	30S ribosomal protein S15	0	0.6979	0.1	0.3974
CJJ81176_RS04040	Cj0886c	putative cell division protein	0.2	0.062	0.1	0.0017
CJJ81176_RS04045	Cj0887c	putative flagellin	0	0.8604	-0.1	0.1763
CJJ81176_RS04050	Cj0888c	ABC transport system ATP-binding protein	-0.1	0.0842	-0.1	0.3696
CJJ81176_RS04055	Cj0889c	putative sensory trasnduction histidine kinase	-0.1	0.1013	-0.1	0.0886
CJJ81176_RS04065	Cj0890c	putative sensory transduction transcriptional regulator	0	0.6672	0	0.9434
CJJ81176_RS04070	Cj0891c	D-3-phosphoglycerate dehydrogenase	0.1	0.4054	0	0.4937
CJJ81176_RS04075	Cj0892c	putative periplasmic protein	0	0.4876	0.1	0.2617
CJJ81176_RS04080	Cj0893c	30S ribosomal protein S1	0	0.9298	0.1	0.6342
CJJ81176_RS04085	Cj0894c	4-hydroxy-3-methylbut-2-enyl diphosphate reductase	-0.1	0.0663	-0.2	0.0599
CJJ81176_RS04095	Cj0895c	3-phosphoshikimate 1-carboxyvinyltransferase	-9.9	0.1727	-0.3	0.0203
CJJ81176_RS04105	Cj0896c	phenylalanyl-tRNA synthetase beta chain	-0.1	0.0559	-0.1	0.0637
CJJ81176_RS04110	Cj0897c	phenylalanyl-tRNA synthetase alpha chain	-4.9	0.4248	-5	0.4182
CJJ81176_RS04115	Cj0898	putative histidine triad (HIT) family protein	-0.1	0.1234	-0.1	0.203
CJJ81176_RS04120	Cj0899c	4-methyl-5(beta-hydroxyethyl)-thiazole monophosphate synthesis protein	0	0.8668	-0.1	0.5428
CJJ81176_RS04125	Cj0901	putative amino acid ABC tansporter permease protein	0.1	0.3065	0.2	0.0378
CJJ81176_RS04130	Cj0902	putative glutamine transport ATP-binding protein	0.1	0.0587	0.1	0.0639
CJJ81176_RS04145	Cj0903c	putative amino-acid transport protein	5	0.5166	0	0.9979
CJJ81176_RS04150	Cj0904c	putative RNA methylase	0	0.9997	-0.1	0.2488
CJJ81176_RS04155	Cj0905c	alanine racemase	0.1	0.35	0	0.9064
CJJ81176_RS04160	Cj0906c	putative periplasmic protein	-0.3	0.004	-0.2	0.0071
CJJ81176_RS04170	Cj0908	putative periplasmic protein	-0.1	0.1172	-0.1	0.1884
CJJ81176_RS04175	Cj0909	putative periplasmic protein	0.1	0.2384	0.1	0.0299
CJJ81176_RS04185	Cj0910	putative periplasmic protein	-1.7	0.0018	-1.6	0.0015
CJJ81176_RS04200	Cj0911	putative periplasmic protein	0.2	0.132	0.1	0.1851
CJJ81176_RS04205	Cj0913c	DNA-binding protein HU homolog	0.1	0.8716	0	0.9278
CJJ81176_RS04210	Cj0914c	CiaB protein	0	0.3181	0	0.5171
CJJ81176_RS04215	Cj0915	putative hydrolase	0.1	0.4156	0.1	0.0046
CJJ81176_RS04220	Cj0917c	putative integral membrane protein (CstA homolog)	0.2	0.2733	0	0.8929
CJJ81176_RS04225	Cj0918c	ribose-phosphate pyrophosphokinase	0.4	0.0075	0.7	0.0021
CJJ81176_RS04230	Cj0919c	putative ABC-type amino-acid transporter permease protein	0	0.6973	0	0.5459
CJJ81176_RS04235	Cj0920c	putative ABC-type amino-acid transporter permease protein	0.2	0.1768	0.2	0.0897
CJJ81176_RS04250	Cj0921c	aspartate/glutamate-binding ABC transporter protein	0.3	0.006	0.1	0.1234
CJJ81176_RS04255	Cj0922c	ABC-type amino-acid transporter ATP-binding protein	0.2	0.1133	0.1	0.1696
CJJ81176_RS04260	Cj0923c	putative MCP protein methyltransferase	0.1	0.4923	-0.2	0.173
CJJ81176_RS04265	Cj0924c	putative MCP protein-glutamate methylesterase	0.2	0.0172	0.1	0.0697
CJJ81176_RS04270	Cj0925	ribose 5-phosphate isomerase	0.2	0.1035	-5.8	0.4317
CJJ81176_RS04275	Cj0926	putative membrane protein	0.1	0.0506	0.1	0.2627
CJJ81176_RS04280	Cj0927	adenine phosphoribosyltransferase	0.1	0.0537	-0.1	0.2585
CJJ81176_RS04285	Cj0928	putative integral membrane protein (dedA family)	0	0.9554	0	0.6942
CJJ81176_RS04290	Cj0929	aminopeptidase	0.1	0.0571	0.1	0.1072
CJJ81176_RS04295	Cj0930	putative GTP-binding protein	0.2	0.0233	0.1	0.0847
CJJ81176_RS04300	Cj0931c	argininosuccinate lyase	0.2	0.0743	0.1	0.2141
CJJ81176_RS04305	Cj0932c	phosphoenolpyruvate carboxykinase (ATP)	0	0.9777	-0.2	0.1354
CJJ81176_RS04315	Cj0933c	putative pyruvate carboxylase B subunit	-0.1	0.8214	-0.2	0.3929
CJJ81176_RS04320	Cj0935c	putative sodium:amino-acid symporter family protein	0	0.789	0	0.8173
CJJ81176_RS04325	Cj0938c	putative 2-acylglycerophosphoethanolamine acyltransferase / acyl-acyl carrier protein synthetase	0	0.5555	0	0.2813
CJJ81176_RS04330	Cj0939c	hypothetical protein Cj0939c	0.2	0.0723	0.3	0.0173
CJJ81176_RS04335	Cj0941c	putative permease	0.2	0.273	0.3	0.0873
CJJ81176_RS04340	Cj0942c	preprotein translocase SecA subunit	0.2	0.0022	0.2	0.0035
CJJ81176_RS04345	Cj0943	putative outer-membrane lipoprotein carrier protein precursor	-0.7	0.0038	-5.4	0.4177
CJJ81176_RS04350	Cj0944c	putative periplasmic protein	-0.1	0.3834	-0.2	0.0343
CJJ81176_RS04355	Cj0945c	putative helicase	-0.2	0.0468	-0.2	0.0658
CJJ81176_RS04360	Cj0946	putative lipoprotein	-0.4	0.0357	-0.3	0.0363
CJJ81176_RS04370	Cj0947c	putative carbon-nitrogen hydrolase	-0.1	0.4385	-0.2	0.1605
CJJ81176_RS04375	Cj0949c	putative peptidyl-arginine deiminase family protein	0.1	0.1213	0.1	0.0949
CJJ81176_RS04380	Cj0950c	putative lipoprotein	1.3	0.0038	1.2	0.0101
CJJ81176_RS04390	Cj0953c	phosphoribosylaminoimidazolecarboxamide formyltransferase / IMP cyclohydrolase	0.2	0.1747	0.3	0.065
CJJ81176_RS04395	Cj0954c	putative DnaJ-like protein	0.1	0.3064	0	0.6613
CJJ81176_RS04400	Cj0955c	phosphoribosylformylglycinamidine synthase	-0.2	0.1269	-0.2	0.1062
CJJ81176_RS04405	Cj0956c	putative tRNA modification GTPase	0	0.8054	0	0.6406
CJJ81176_RS04410	Cj0957c	hypothetical protein Cj0957c	-0.2	0.2731	0.1	0.1416
CJJ81176_RS04415	Cj0958c	putative membrane protein	0.1	0.2025	0.2	0.1352
CJJ81176_RS04420	Cj0961c	50S ribosomal protein L34	0	NA	0	NA
CJJ81176_RS04425	Cj0962	putative acetyltransferase	0.1	0.4699	0	0.8672
CJJ81176_RS04430	Cj0964	putative periplasmic protein	0.1	0.3051	0.1	0.0026
CJJ81176_RS04435	Cj0965c	putative acyl-CoA thioester hydrolase	0.1	0.6505	-0.1	0.3769
CJJ81176_RS04440	Cj0976	putative methyltransferase	0.2	0.0713	0.1	0.0404
CJJ81176_RS04445	Cj0977	hypothetical protein Cj0977	0	0.8865	0.1	0.5699
CJJ81176_RS04450	Cj0979c	putative secreted nuclease	0	0.3576	0	0.5483
CJJ81176_RS04455	Cj0980	putative peptidase	0.1	0.2404	-0.1	0.3777
CJJ81176_RS04460	Cj0982c	putative amino-acid transporter periplasmic solute-binding protein	-0.2	0.0682	-0.1	0.0982
CJJ81176_RS04465	Cj0983	putative lipoprotein	0	0.6541	0.1	0.0829
CJJ81176_RS04470	Cj0984	conserved hypothetical protein Cj0984	0	0.9714	0	0.7934
CJJ81176_RS04480	Cj0985c	hippurate hydrolase	0.1	0.2663	0	0.7082
CJJ81176_RS04505	Cj0989	putative membrane protein	0.1	0.3884	0.2	0.159
CJJ81176_RS04535	Cj0990c	hypothetical protein Cj0990c	0	0.7085	0.1	0.085
CJJ81176_RS04540	Cj0991c	putative oxidoreductase ferredoxin-type electron transport protein	0	0.6927	0	0.9607
CJJ81176_RS04585	Cj0992c	oxygen-independent coproporphyrinogen III oxidase	-0.1	0.3862	-0.1	0.2548
CJJ81176_RS04590	Cj0993c	hypothetical protein Cj0993c	0.1	0.2229	0	0.7478
CJJ81176_RS04595	Cj0994c	ornithine carbamoyltransferase	-0.2	0.1433	0.2	0.3089
CJJ81176_RS04600	Cj0995c	delta-aminolevulinic acid dehydratase	-0.1	0.3254	0	0.515
CJJ81176_RS04605	Cj0996	GTP cyclohydrolase II	0	0.8821	-0.1	0.5469
CJJ81176_RS04610	Cj0997	putative methyltransferase (GidB homolog)	0.1	0.1652	0.1	0.0325
CJJ81176_RS04615	Cj0998c	putative periplasmic protein	0.1	0.2628	0.1	0.3105
CJJ81176_RS04625	Cj1000	putative transcriptional regulator (LysR family)	0.1	0.1934	0	0.7079
CJJ81176_RS04630	Cj1001	RNA polymerase sigma factor (sigma-70)	-0.2	0.1667	-0.2	0.0129
CJJ81176_RS04635	Cj1002c	putative phosphoglycerate/bisphosphoglycerate mutase	-0.6	0.1267	-0.3	0.0519
CJJ81176_RS04640	Cj1004	putative periplasmic protein	0.2	0.0987	0.3	0.0855
CJJ81176_RS04645	Cj1005c	putative membrane bound ATPase	0	0.6759	0	0.7833
CJJ81176_RS04650	Cj1006c	putative MiaB-like tRNA modifying enzyme	0.2	0.0219	0.1	0.0215
CJJ81176_RS04655	Cj1007c	putative mechanosensitive ion channel family protein	0.1	0.0455	0	0.506
CJJ81176_RS04660	Cj1008c	3-dehydroquinate synthase	0.2	0.0284	0.2	0.0354
CJJ81176_RS04665	Cj1009c	conserved hypothetical proetin Cj1009c	0.3	0.0026	0.3	0.003
CJJ81176_RS04680	Cj1010	queuine tRNA-ribosyltransferase	0.6	0.0132	1	0.1472
CJJ81176_RS04685	Cj1011	putative CorA-like Mg2+ transporter protein	0.7	0.1013	0.4	0.379
CJJ81176_RS04695	Cj1012c	putative membrane protein	0	0.6446	0.1	0.1578
CJJ81176_RS04700	Cj1013c	putative cytochrome C biogenesis protein	-0.2	0.0212	-0.2	0.0259
CJJ81176_RS04730	Cj1014c	branched-chain amino-acid ABC transport system ATP-binding protein	-0.1	0.4376	-0.1	0.2789
CJJ81176_RS04735	Cj1015c	branched-chain amino-acid ABC transport system ATP-binding protein	0	0.8494	0	0.9378
CJJ81176_RS04745	Cj1016c	branched-chain amino-acid ABC transport system permease protein	-5.3	0.517	-10.6	0.1835
CJJ81176_RS04750	Cj1020c	putative cytochrome C	-0.1	0.0952	0	0.8554
CJJ81176_RS04760	Cj1023c	aspartate-semialdehyde dehydrogenase	-0.7	0.0073	-0.4	0.0012
CJJ81176_RS04765	Cj1024c	sigma-54 associated transcriptional activator	0.2	0.0863	0.1	0.4698
CJJ81176_RS04770	Cj1026c	putative lipoprotein	0.3	0.0406	0.3	0.0411
CJJ81176_RS04775	Cj1027c	DNA gyrase subunit A	0.2	0.2866	-0.1	0.413
CJJ81176_RS04795	Cj1029c	putative liproprotein	-0.1	0.5421	-0.1	0.1556
CJJ81176_RS04800	Cj1030c	GTP-binding protein	-0.4	0.0106	-0.5	0.037
CJJ81176_RS04805	Cj1031	outer membrane component of efflux system (multidrug efflux system CmeDEF)	-0.7	0.001	-0.7	0.0016
CJJ81176_RS04810	Cj1032	membrane fusion component of efflux system (mutlidrug efflux system CmeDEF)	-0.2	0.0031	-0.3	0.0004
CJJ81176_RS04815	Cj1033	integral membrane component of efflux system (multidrug efflux system CmeDEF)	-0.1	0.3559	-0.1	0.0292
CJJ81176_RS04820	Cj1034c	putative DnaJ-like protein	0	0.5345	0	0.7344
CJJ81176_RS04825	Cj1035c	putative arginyl-tRNA-protein transferase	0	0.3434	-0.1	0.0899
CJJ81176_RS04830	Cj1036c	conserved hypothetical protein Cj1036c	0.5	0.0042	0.3	0.0093
CJJ81176_RS04835	Cj1037c	pyruvate carboxylase A subunit	0.2	0.3085	0.2	0.2312
CJJ81176_RS04840	Cj1039	putative undecaprenyldiphospho-muramoylpentapeptide b-N-acetylglucosaminyltransferase	0.1	0.405	0	0.7507
CJJ81176_RS04850	Cj1041c	putative periplasmic ATP/GTP-binding protein	-0.2	0.0539	-0.2	0.1017
CJJ81176_RS04855	Cj1042c	putative transcriptional regulatory protein	0.1	0.0656	0	0.9843
CJJ81176_RS04860	Cj1043c	putative thiamine-phosphate pyrophosphorylase	0.1	0.2559	0.2	0.1833
CJJ81176_RS04870	Cj1044c	thiazole biosynthesis protein ThiH	-0.1	0.8075	0	0.9469
CJJ81176_RS04875	Cj1045c	thiazole biosynthesis protein ThiG	-0.2	0.0417	-0.2	0.0665
CJJ81176_RS04880	Cj1046c	putative molybdopterin biosynthesis protein	-0.3	0.0084	-0.2	0.0116
CJJ81176_RS04885	Cj1047c	putative thiamine biosynthesis protein	-0.1	0.0268	-0.1	0.2247
CJJ81176_RS04890	Cj1048c	succinyl-diaminopimelate desuccinylase	-0.1	0.3536	-0.1	0.13
CJJ81176_RS04895	Cj1050c	NAD-dependent deacetylase	0	0.8475	0	0.5424
CJJ81176_RS04900	Cj1052c	putative mismatch repair protein	0	0.6379	0	0.9654
CJJ81176_RS04905	Cj1053c	putative integral membrane protein	0	0.9651	0	0.8357
CJJ81176_RS04915	Cj1054c	UDP-N-acetylmuramate--alanine ligase	-0.1	0.4128	0	0.9247
CJJ81176_RS04920	Cj1055c	putative sulfatase family protein	-0.1	0.3033	0	0.7972
CJJ81176_RS04925	Cj1056c	putative carbon-nitrogen hydrolase family protein	0	0.8119	0	0.7331
CJJ81176_RS04930	Cj1057c	putative coiled-coil protein	0	0.6004	-0.1	0.4511
CJJ81176_RS04935	Cj1058c	inosine-5'-monophosphate dehydrogenase	0.1	0.4602	0.1	0.5569
CJJ81176_RS04945	Cj1059c	Glu-tRNAGln amidotransferase subunit A	0.2	0.0099	0.1	0.402
CJJ81176_RS04950	Cj1061c	isoleucyl-tRNA synthetase	0.1	0.0447	0.1	0.2025
CJJ81176_RS04955	Cj1062	putative CinA-like protein	0	0.8484	0	0.5771
CJJ81176_RS04970	Cj1063	putative acetyltransferase	0	0.6447	-0.1	0.173
CJJ81176_RS04975	Cj1064	NAD(P)H-dependent oxidoreductase	0	0.6093	-0.2	0.0926
CJJ81176_RS04985	Cj1066	nitroreductase	0.1	0.1205	0	0.2514
CJJ81176_RS04990	Cj1068	putative peptidase M50 family protein	0.1	0.0671	0.1	0.1968
CJJ81176_RS05000	Cj1069	conserved hypothetical protein Cj1069	-0.1	0.0628	-0.1	0.0915
CJJ81176_RS05005	Cj1070	30S ribosomal protein S6	0.2	0.0569	0.1	0.3741
CJJ81176_RS05010	Cj1071	single-strand DNA binding protein	-0.2	0.0644	-0.1	0.264
CJJ81176_RS05015	Cj1072	30S ribosomal protein S18	0.3	0.0406	0.2	0.0321
CJJ81176_RS05020	Cj1073c	ATP-dependent protease La	0	0.4438	-0.1	0.0931
CJJ81176_RS05025	Cj1074c	putative lipoprotein	5.6	0.388	5.4	0.4034
CJJ81176_RS05030	Cj1075	conserved hypothetical protein Cj1075	-0.1	0.3705	-0.1	0.3994
CJJ81176_RS05035	Cj1076	pyrroline-5-carboxylate reductase	-0.1	0.1927	0	0.6623
CJJ81176_RS05040	Cj1080c	putative uroporphyrinogen-III synthase	-0.1	0.0582	-0.1	0.0317
CJJ81176_RS05050	Cj1081c	thiamin-phosphate pyrophosphorylase	-0.1	0.067	-0.1	0.0416
CJJ81176_RS05060	Cj1082c	phosphomethylpyrimidine kinase	0.7	0.0001	0.5	0.0013
CJJ81176_RS05065	Cj1083c	putative nuclease	5.2	0.4226	5.1	0.4226
CJJ81176_RS05070	Cj1084c	putative ATP/GTP-binding protein	0.2	0.303	-5.1	0.4238
CJJ81176_RS05075	Cj1085c	transcription-repair coupling factor	-0.1	0.1631	-0.1	0.2705
CJJ81176_RS05080	Cj1086c	conserved hypothetical protein Cj1086c	0.2	0.0079	0.1	0.0148
CJJ81176_RS05085	Cj1087c	putative peptidase	0.1	0.2257	0.1	0.0624
CJJ81176_RS05090	Cj1088c	folylpolyglutamate synthase/dihydrofolate synthase	0.2	0.0888	0	0.4173
CJJ81176_RS05095	Cj1089c	hypothetical protein Cj1089c	0.1	0.5625	0.2	0.209
CJJ81176_RS05105	Cj1090c	putative lipoprotein	0.1	0.3626	0.1	0.4961
CJJ81176_RS05110	Cj1091c	leucyl-tRNA synthetase	0	0.4106	0.1	0.2392
CJJ81176_RS05115	Cj1092c	protein-export membrane protein	0	NA	0	NA
CJJ81176_RS05120	Cj1093c	protein-export membrane protein	0.2	0.0352	0.1	0.1922
CJJ81176_RS05125	Cj1094c	putative preprotein translocase protein	-0.3	0.1329	-0.3	0.2192
CJJ81176_RS05130	Cj1095	putative apolipoprotein N-acyltransferase. Functional classification-Membranes, lipoproteins and porins	0	0.6409	-0.1	0.475
CJJ81176_RS05135	Cj1096c	S-adenosylmethionine synthetase	0.1	0.264	0.2	0.0537
CJJ81176_RS05140	Cj1097	putative transmembrane transport protein	0	0.7254	0	0.9816
CJJ81176_RS05145	Cj1098	aspartate carbamoyltransferase	0.3	0.0021	0.1	0.018
CJJ81176_RS05155	Cj1099	peptidase	0.1	0.5435	0.1	0.3777
CJJ81176_RS05160	Cj1100	hypothteical protein Cj1100	0.1	0.3643	-0.1	0.5081
CJJ81176_RS05165	Cj1101	ATP-dependent DNA helicase	-0.1	0.6278	0.2	0.3791
CJJ81176_RS05170	Cj1102	tRNA pseudouridine synthase B	-0.3	0.0365	-0.1	0.1368
CJJ81176_RS05175	Cj1103	carbon storage regulator homolog	-0.1	0.0388	-0.2	0.0149
CJJ81176_RS05185	Cj1104	putative 4-diphosphocytidyl-2-C-methyl-D-erythritol kinase	0.4	0.0054	0.4	0.0018
CJJ81176_RS05190	Cj1105	small protein B homolog	0.1	0.4138	0	0.8027
CJJ81176_RS05195	Cj1106	putative periplasmic thioredoxin	0.3	0.0447	0.3	0.05
CJJ81176_RS05200	Cj1107	ATP-dependent Clp protease adaptor protein	0.3	0.0056	0.4	0.0044
CJJ81176_RS05205	Cj1108	ATP-dependent Clp protease ATP-binding subunit	0.4	0.0052	0.4	0.0047
CJJ81176_RS05210	Cj1110c	putative MCP-type signal transduction protein	0	0.3429	-0.1	0.115
CJJ81176_RS05215	Cj1111c	putative MarC family integral membrane protein	0.1	0.4418	0.1	0.5348
CJJ81176_RS05220	Cj1112c	putative SelR domain containing protein	0.1	0.6139	-0.1	0.3612
CJJ81176_RS05225	Cj1115c	putative phosphatidylserine decarboxylase-related protein	-0.1	0.4129	-0.1	0.1401
CJJ81176_RS05245	Cj1116c	membrane bound zinc metallopeptidase	0.3	0.1888	0.4	0.0959
CJJ81176_RS05250	Cj1117c	ribosomal protein L11 methyltransferase	0.3	0.2388	0.5	0.0805
CJJ81176_RS05255	Cj1118c	chemotaxis regulatory protein	0.2	0.2805	0.2	0.3717
CJJ81176_RS05260	Cj1119c	putative integral membrane protein	0.3	0.2682	0	0.7731
CJJ81176_RS05265	Cj1120c	UDP-GlcNAc C4,6 dehydratase	0	0.7848	0	0.6631
CJJ81176_RS05270	Cj1121c	UDP-4-keto-6-deoxy-GlcNAc C4 aminotransferase	0	0.5817	-0.1	0.2884
CJJ81176_RS05275	Cj1123c	acetyltransferase	0.1	0.4539	0.1	0.5286
CJJ81176_RS05280	Cj1124c	galactosyltransferase	-0.1	0.4493	0.3	0.4029
CJJ81176_RS05285	Cj1125c	GalNAc transferase	-0.1	0.1463	0	0.6923
CJJ81176_RS05290	Cj1126c	oligosaccharide transferase to N-glycosylate proteins	-0.1	0.0369	-0.2	0.0573
CJJ81176_RS05295	Cj1127c	GalNAc transferase	-0.4	0.004	-0.3	0.0892
CJJ81176_RS05300	Cj1128c	glucosyl transferase	-0.2	0.0091	-0.2	0.0293
CJJ81176_RS05305	Cj1129c	GalNAc transferase/polymerase	0.1	0.1298	0	0.6974
CJJ81176_RS05310	Cj1130c	flippase	0	0.6665	0	0.8766
CJJ81176_RS05315	Cj1131c	UDP-GlcNAc/Glc 4-epimerase	0	0.7974	-0.1	0.4843
CJJ81176_RS05320	Cj1132c	conserved hypothetical protein Cj1132c	0	0.8413	0	0.5623
CJJ81176_RS05325	Cj1133	heptosyltransferase I	0.1	0.3802	0.3	0.0294
CJJ81176_RS05330	Cj1134	putative lipid A biosynthesis lauroyl acyltransferase	0.4	0.0652	0	0.9658
CJJ81176_RS05335	Cj1135	putative two-domain glucosyltransferase	-0.1	0.1058	-0.1	0.0756
CJJ81176_RS05340	Cj1146c	putative glucosyltransferase	0	0.2578	-0.1	0.1878
CJJ81176_RS05345	Cj1148	heptosyltransferase II	0	0.9928	0.2	0.3221
CJJ81176_RS05350	Cj1149c	sedoheptulose 7-phosphate isomerase	-0.2	0.0358	-0.1	0.0378
CJJ81176_RS05355	Cj1150c	D-beta-D-heptose 7-phosphate kinase/D-beta-D-heptose 1-phosphate adenylyltransferase	0	0.9039	0.2	0.4075
CJJ81176_RS05360	Cj1151c	ADP-glyceromanno-heptose 6-epimerase	0	0.9513	0.3	0.4354
CJJ81176_RS05365	Cj1152c	D,D-heptose 1,7-bisphosphate phosphatase	0	0.6333	0	0.4898
CJJ81176_RS05370	Cj1153	putative periplasmic cytochrome C	5.3	0.4226	10.7	0.1835
CJJ81176_RS05375	Cj1155c	putative cation-transporting ATPase	-0.1	0.0293	-0.2	0.0093
CJJ81176_RS05380	Cj1156	transcription termination factor	0.3	0.1802	0.4	0.0379
CJJ81176_RS05385	Cj1157	putative DNA polymerase III subunit gamma	-0.1	0.0317	-0.1	0.0347
CJJ81176_RS05395	Cj1161c	putative cation-transporting ATPase	0.2	0.0339	0.2	0.0326
CJJ81176_RS05400	Cj1162c	putative heavy-metal-associated domain protein	0	0.7866	-0.1	0.3108
CJJ81176_RS05405	Cj1163c	putative cation transport protein	0	0.8515	0.2	0.3252
CJJ81176_RS05420	Cj1164c	hypothetical protein Cj1164c	0.1	0.3276	0.2	0.1093
CJJ81176_RS05425	Cj1167	L-lactate dehydrogenase	0.2	0.0512	0.2	0.0265
CJJ81176_RS05430	Cj1169c	putative periplasmic protein	0.2	0.2143	0.1	0.4967
CJJ81176_RS05435	Cj1170c	50 kda outer membrane protein precursor	0.2	0.0303	0.1	0.0362
CJJ81176_RS05440	Cj1171c	peptidyl-prolyl cis-trans isomerase	-0.3	0.0227	-0.2	0.026
CJJ81176_RS05445	Cj1172c	conserved hypothetical protein Cj1172c	-0.3	0.0151	-0.3	0.0149
CJJ81176_RS05450	Cj1175c	arginyl-tRNA synthetase	-0.1	0.2976	0	0.8108
CJJ81176_RS05455	Cj1176c	Sec-independent protein translocase (TatA/E homolog)	-11.1	0.1835	-11.1	0.1835
CJJ81176_RS05460	Cj1177c	guanylate kinase	0	0.8253	-0.2	0.0737
CJJ81176_RS05465	Cj1178c	highly acidic protein	-0.1	0.1229	-0.1	0.2765
CJJ81176_RS05470	Cj1180c	putative ABC transporter ATP-binding protein	-0.3	0.0245	-0.3	0.0259
CJJ81176_RS05475	Cj1181c	elongation factor TS	-0.3	0.0043	-0.2	0.0077
CJJ81176_RS05480	Cj1182c	30S ribosomal protein S2	-0.4	0.0142	-0.3	0.0246
CJJ81176_RS05485	Cj1183c	cyclopropane-fatty-acyl-phospholipid synthase	-0.3	0.0177	-0.3	0.0274
CJJ81176_RS05490	Cj1184c	putative ubiquinol-cytochrome C reductase cytochrome C subunit	-0.4	0.0006	-0.5	0.0049
CJJ81176_RS05495	Cj1185c	putative ubiquinol-cytochrome C reductase cytochrome B subunit	-0.4	0	-0.4	0.002
CJJ81176_RS05500	Cj1186c	putative ubiquinol-cytochrome C reductase iron-sulfur subunit	0	0.5355	-0.1	0.3906
CJJ81176_RS05505	Cj1188c	tRNA uridine 5-carboxymethylaminomethyl modification enzyme	0	0.6538	-0.1	0.3075
CJJ81176_RS05510	Cj1189c	bipartate energy taxis response protein cetB	-0.3	0.0789	-0.3	0.0882
CJJ81176_RS05515	Cj1190c	bipartate energy taxis response protein cetA	-0.2	0.2575	-0.2	0.0498
CJJ81176_RS05540	Cj1191c	putative PAS domain containing signal-transduction sensor protein	-0.2	0.2175	-0.1	0.2625
CJJ81176_RS05545	Cj1192	putative C4-dicarboxylate transport protein	-0.1	0.6022	-0.1	0.3744
CJJ81176_RS05550	Cj1193c	putative periplasmic protein	-0.4	0.1121	-0.6	0.0107
CJJ81176_RS05560	Cj1194	possible phosphate permease	0	0.9013	-0.1	0.586
CJJ81176_RS05570	Cj1195c	putative dihydroorotase	16.6	0	11.2	0.1836
CJJ81176_RS05575	Cj1196c	glycerol-3-phosphate dehydrogenase [NAD(P)+]	-0.3	0.153	-0.1	0.6164
CJJ81176_RS05580	Cj1197c	Glu-tRNAGln amidotransferase subunit B	0.4	0.0087	0.4	0.0195
CJJ81176_RS05585	Cj1198	S-ribosylhomocysteine lyase (autoinducer-2 production protein LuxS)	0.2	0.1796	0.3	0.1063
CJJ81176_RS05590	Cj1199	putative iron/ascorbate-dependent oxidoreductase	0.1	0.2886	0	0.4798
CJJ81176_RS05595	Cj1200	putative NLPA family lipoprotein	0	0.5956	0.1	0.0343
CJJ81176_RS05600	Cj1201	5-methyltetrahydropteroyltriglutamate-- homocysteine methyltransferase	0.1	0.3731	0.4	0.0126
CJJ81176_RS05605	Cj1202	5,10-methylenetetrahydrofolate reductase	-0.6	0.0212	-0.3	0.0199
CJJ81176_RS05615	Cj1204c	ATP synthase F0 sector A subunit	-0.1	0.2472	-0.1	0.1077
CJJ81176_RS05620	Cj1205c	putative DNA repair protein RadA (ATP-dependant protease)	0.2	0.0232	0.1	0.0689
CJJ81176_RS05625	Cj1206c	putative signal recognition particle protein	0.1	0.1896	0	0.4246
CJJ81176_RS05635	Cj1207c	putative lipoprotein thiredoxin	0.1	0.5827	0	0.689
CJJ81176_RS05640	Cj1208	putative 5-formyltetrahydrofolate cyclo-ligase family protein	0	0.9048	-0.1	0.1165
CJJ81176_RS05645	Cj1209	HD/KH domain containing protein	16.5	0.0001	16.3	0
CJJ81176_RS05650	Cj1213c	putative glycolate oxidase subunit D	-0.1	0.5067	-0.1	0.4405
CJJ81176_RS05665	Cj1214c	putative exporting protein	-0.1	0.0948	-0.1	0.1166
CJJ81176_RS05675	Cj1215	putative peptidase M23 family protein	2.1	0.0001	1.9	0.0002
CJJ81176_RS05680	Cj1216c	hypothetical protein Cj1216c	1.2	0.0011	1.3	0.0003
CJJ81176_RS05685	Cj1217c	conserved hypothetical protein Cj1217c	0.3	0.0304	0.4	0.0102
CJJ81176_RS05690	Cj1218c	putative riboflavin synthase alpha chain	0.3	0.018	0.3	0.0328
CJJ81176_RS05705	Cj1219c	putative periplasmic protein	0	0.3306	0	0.2901
CJJ81176_RS05710	Cj1220	10 kD chaperonin (cpn10)	-0.6	0.0562	-0.5	0.0182
CJJ81176_RS05715	Cj1221	60 kD chaperonin (cpn60)	0.1	0.1575	0	0.7767
CJJ81176_RS05720	Cj1222c	two-component sensor (histidine kinase)	0	0.7772	-0.2	0.0527
CJJ81176_RS05730	Cj1223c	two-component regulator	0.3	0.1637	0.1	0.407
CJJ81176_RS05735	Cj1224	putative iron-binding protein	0.2	0.0324	0.2	0.0221
CJJ81176_RS05740	Cj1226c	putative two-component sensor (histidine kinase)	0.2	0.0386	0.2	0.067
CJJ81176_RS05745	Cj1227c	putative two-component regulator	0.7	0	0.6	0.0001
CJJ81176_RS05750	Cj1228c	serine protease (protease DO)	-0.4	0.0026	-0.5	0.0038
CJJ81176_RS05755	Cj1229	putative curved-DNA binding protein	-0.4	0.0403	-0.4	0.0493
CJJ81176_RS05760	Cj1230	heat shock transcriptional regulator	-0.3	0.0132	-0.3	0.0112
CJJ81176_RS05770	Cj1231	putative glutathione-regulated potassium-efflux system protein	0.1	0.0209	0.1	0.1044
CJJ81176_RS05775	Cj1233	putative HAD-superfamily hydrolase	1.2	0	1	0.0001
CJJ81176_RS05780	Cj1234	glycyl-tRNA synthetase beta chain	1	0	0.9	0
CJJ81176_RS05785	Cj1235	putative peptidase M23 family protein	-0.2	0.0009	-0.1	0.0024
CJJ81176_RS05790	Cj1236	conserved hypothetical protein Cj1236	-0.3	0.0651	-0.2	0.1054
CJJ81176_RS05795	Cj1237c	putative phosphatase	0.1	0.9856	-9.8	0.1835
CJJ81176_RS05800	Cj1238	pyridoxal phosphate biosynthetic protein	-0.1	0.0215	-0.2	0.0147
CJJ81176_RS05805	Cj1239	putative 4-hydroxythreonine-4-phosphate dehydrogenase	0	0.6544	0	0.9429
CJJ81176_RS05810	Cj1242	hypothetical protein Cj1242	-0.1	0.3882	-0.2	0.1993
CJJ81176_RS05815	Cj1243	uroporphyrinogen decarboxylase	0.1	0.0214	0.1	0.0441
CJJ81176_RS05820	Cj1244	putative radical SAM domain protein	-0.2	0.1309	-0.2	0.1402
CJJ81176_RS05825	Cj1245c	putative membrane protein	0	NA	0	NA
CJJ81176_RS05830	Cj1246c	excinuclease ABC subunit C	1	0.1145	1	0.0957
CJJ81176_RS05835	Cj1248	GMP synthase (glutamine-hydrolyzing)	1.5	0.3169	1.7	0.2534
CJJ81176_RS05840	Cj1249	hypothetical protein Cj1249	0	0.996	5.8	0.5158
CJJ81176_RS05850	Cj1250	phosphoribosylamine--glycine ligase	0.1	0.3308	0.2	0.2005
CJJ81176_RS05855	Cj1251	conserved hypothetical protein Cj1251	0	0.3119	-0.2	0.0334
CJJ81176_RS05860	Cj1252	putative periplasmic protein	0.1	0.2222	0	0.9215
CJJ81176_RS05865	Cj1253	polyribonucleotide nucleotidyltransferase	-0.2	0.0131	-0.2	0.0133
CJJ81176_RS05870	Cj1254	hypothetical protein Cj1254	0.2	0.1942	0.1	0.4199
CJJ81176_RS05875	Cj1255	putative isomerase	0.2	0.0206	0.2	0.0129
CJJ81176_RS05895	Cj1256c	putative membrane protein	-0.2	0.0387	-0.3	0.0218
CJJ81176_RS05900	Cj1258	putative phosphotyrosine protein phosphatase	0.1	0.0818	0.1	0.2418
CJJ81176_RS05905	Cj1259	major outer membrane protein	-0.1	0.3739	-0.1	0.0983
CJJ81176_RS05910	Cj1260c	chaperone DnaJ	-10.6	0.1835	-10.6	0.1835
CJJ81176_RS05915	Cj1261	two-component regulator	0	0.5275	0	0.9574
CJJ81176_RS05920	Cj1262	two-component sensor (histidine kinase)	0	0.5636	0	0.7747
CJJ81176_RS05925	Cj1263	recombination protein	0	0.9419	0	0.8041
CJJ81176_RS05930	Cj1264c	putative hydrogenase maturation protease	0.4	0.0011	0.3	0.011
CJJ81176_RS05935	Cj1265c	Ni/Fe-hydrogenase B-type cytochrome subunit	0.2	0.0133	0.2	0.0161
CJJ81176_RS05940	Cj1266c	Ni/Fe-hydrogenase large subunit	-0.1	0.4918	-0.1	0.0661
CJJ81176_RS05945	Cj1267c	Ni/Fe-hydrogenase small chain	-0.2	0.1866	-0.3	0.0684
CJJ81176_RS05950	Cj1268c	putative FAD dependent oxidoreductase	-0.5	0.0157	-0.5	0.0106
CJJ81176_RS05965	Cj1269c	N-acetylmuramoyl-L-alanine amidase	-0.1	0.536	-0.2	0.0215
CJJ81176_RS05970	Cj1270c	putative 2-nitropropane dioxygenase,oxidoreductase protein	-0.1	0.4549	-0.1	0.2264
CJJ81176_RS05975	Cj1271c	tyrosyl-tRNA synthetase	-0.1	0.1066	-0.1	0.022
CJJ81176_RS05980	Cj1272c	putative guanosine-3',5'-bis(diphosphate) 3'-pyrophosphohydrolase	0.2	0.1076	0.1	0.3754
CJJ81176_RS05985	Cj1273c	putative DNA-directed RNA polymerase omega chain	0	0.7229	-0.1	0.3799
CJJ81176_RS05990	Cj1274c	uridylate kinase	5.2	0.5231	0.1	0.9875
CJJ81176_RS06000	Cj1275c	putative peptidase M23 family protein	-0.1	0.8528	-5.4	0.4286
CJJ81176_RS06005	Cj1276c	putative integral membrane protein	0.1	0.2024	0.1	0.3352
CJJ81176_RS06010	Cj1277c	putative ABC transporter ATP-binding protein	0	0.5045	0.1	0.1492
CJJ81176_RS06015	Cj1278c	putative tRNA (guanine-N(7)-)-methyltransferase	-5.7	0.3581	-0.9	0.0489
CJJ81176_RS06020	Cj1279c	putative fibronectin domain-containing lipoprotein	0	0.6361	0	0.9066
CJJ81176_RS06025	Cj1280c	putative ribosomal pseudouridine synthase	0	0.3726	0	0.5684
CJJ81176_RS06030	Cj1284	putative K+ uptake protein	-0.1	0.3085	-0.1	0.1346
CJJ81176_RS06045	Cj1285c	conserved hypothetical protein Cj1285c	0.6	0.0081	0.7	0.0003
CJJ81176_RS06050	Cj1286c	uracil phosphoribosyltransferase	0	0.424	0	0.6198
CJJ81176_RS06055	Cj1287c	malate oxidoreductase	-0.1	0.3888	-0.2	0.2102
CJJ81176_RS06060	Cj1288c	glutamyl-tRNA synthetase	0	0.9684	0	0.906
CJJ81176_RS06065	Cj1289	possible periplasmic protein	0	0.9571	-0.3	0.1057
CJJ81176_RS06075	Cj1290c	biotin carboxylase	0.1	0.0341	0	0.823
CJJ81176_RS06080	Cj1291c	putative biotin carboxyl carrier protein of acetyl-CoA carboxylase	0	0.7309	0	0.6192
CJJ81176_RS06085	Cj1292	putative deoxycytidine triphosphate deaminase	0.2	0.0086	0.1	0.0679
CJJ81176_RS06090	Cj1293	UDP-GlcNAc-specific C4,6 dehydratase/C5 epimerase	0.3	0.3615	0.3	0.1153
CJJ81176_RS06095	Cj1294	C4 aminotransferase specific for PseB product	0.1	0.0584	0.2	0.0127
CJJ81176_RS06100	Cj1299	putative acyl carrier protein	0.1	0.1426	0.1	0.0924
CJJ81176_RS06105	Cj1302	putative HAD-superfamily phosphatase, subfamily IIIC	0	0.9504	-0.1	0.5872
CJJ81176_RS06110	Cj1303	putative 3-oxoacyl-[acyl-carrier-protein] synthase	-0.1	0.401	-0.1	0.0506
CJJ81176_RS06115	Cj1304	putative acyl carrier protein	-0.2	0.0219	-0.2	0.0168
CJJ81176_RS06125	Cj1306c	hypothetical protein Cj1306c (617 family)	0.1	0.3689	0.1	0.3495
CJJ81176_RS06130	Cj1307	putative amino acid activating enzyme	-0.3	0.1981	0.1	0.7293
CJJ81176_RS06135	Cj1310c	hypothetical protein Cj1310c (617 family)	0.3	0.0172	0.2	0.0252
CJJ81176_RS06140	Cj1311	putative acylneuraminate cytidylyltransferase	0	0.8221	-0.1	0.569
CJJ81176_RS06145	Cj1312	nucleotidase specific for PseC product,UDP-4-amino-4,6-dideoxy-beta-L-AltNAc	-0.2	0.0092	-0.2	0.0604
CJJ81176_RS06150	Cj1313	N-acetyltransferase specific for PseC product,UDP-4-amino-4,6-dideoxy-beta-L-AltNAc	-4.9	0.5229	-9.9	0.1835
CJJ81176_RS06155	Cj1314c	imidazole glycerol phosphate synthase subunit	0.1	0.5684	0	0.9632
CJJ81176_RS06160	Cj1315c	imidazole glycerol phosphate synthase subunit	-0.2	0.1861	-0.2	0.1132
CJJ81176_RS06165	Cj1316c	pseudaminic acid biosynthesis PseA protein	-0.2	0.0054	-0.1	0.0186
CJJ81176_RS06170	Cj1317	Pse synthetase	-0.1	0.2938	-0.3	0.005
CJJ81176_RS06175	Cj1334	motility accessory factor (function unknown)	-0.2	0.4586	0	0.9348
CJJ81176_RS06180	Cj1335	motility accessory factor (function unknown)	0	0.598	0	0.7933
CJJ81176_RS06185	Cj1337	PseE protein	0	0.57	0.1	0.0277
CJJ81176_RS06190	Cj1338c	flagellin	0	0.4196	0	0.5251
CJJ81176_RS06195	Cj1339c	flagellin	0	0.8173	-0.1	0.0577
CJJ81176_RS06200	Cj1342c	motility accessory factor (function unknown)	0.2	0.1664	0.2	0.1817
CJJ81176_RS06205	Cj1343c	putative periplasmic protein	0.1	0.2274	0	0.5323
CJJ81176_RS06210	Cj1344c	putative glycoprotease	-0.2	0.1966	-0.1	0.2052
CJJ81176_RS06215	Cj1345c	putative periplasmic protein	-0.1	0.1621	-0.2	0.2714
CJJ81176_RS06220	Cj1346c	1-deoxy-D-xylulose 5-phosphate reductoisomerase	0	0.2894	0.1	0.391
CJJ81176_RS06225	Cj1348c	putative coiled-coil protein	-0.1	0.221	-0.1	0.0492
CJJ81176_RS06230	Cj1349c	putative fibronectin/fibrinogen-binding protein	-0.2	0.1146	-0.1	0.0167
CJJ81176_RS06235	Cj1350	putative molybdopterin-guanine dinucleotide biosynthesis protein	-0.1	0.2523	-0.2	0.0247
CJJ81176_RS06260	Cj1351	phospholipase A	0.3	0.0268	0.2	0.0606
CJJ81176_RS06265	Cj1354	enterochelin uptake ATP-binding protein	0.1	0.3173	0.2	0.219
CJJ81176_RS06270	Cj1355	enterochelin uptake periplasmic binding protein	0	0.9939	0	0.6718
CJJ81176_RS06275	Cj1356c	putative integral membrane protein	0	0.5086	0.1	0.0829
CJJ81176_RS06280	Cj1357c	putative periplasmic cytochrome C	0.1	0.1415	0.1	0.006
CJJ81176_RS06285	Cj1358c	putative periplasmic cytochrome C	-0.1	0.1942	-0.2	0.0426
CJJ81176_RS06290	Cj1359	polyphosphate kinase	0.1	0.029	0.1	0.1848
CJJ81176_RS06295	Cj1361c	hypothetical protein Cj1361c	-0.1	0.7054	0.1	0.2152
CJJ81176_RS06300	Cj1362	holliday junction DNA helicase	0.2	0.0292	0.1	0.2997
CJJ81176_RS06305	Cj1363	acid membrane antigen A	0	0.7831	0.1	0.587
CJJ81176_RS06310	Cj1364c	fumarate hydratase	-0.1	0.1872	-0.2	0.0757
CJJ81176_RS06320	Cj1365c	putative secreted serine protease	0	0.9925	-0.1	0.5107
CJJ81176_RS06325	Cj1366c	glucosamine--fructose-6-phosphate aminotransferase (isomerizing)	-0.1	0.3201	-0.1	0.2611
CJJ81176_RS06330	Cj1367c	putative nucleotidyltransferase	0.1	0.2042	0.1	0.4067
CJJ81176_RS06335	Cj1368	putative radical SAM domain protein	0.1	0.1447	0	0.9637
CJJ81176_RS06340	Cj1369	putative permease	0	0.8059	-0.1	0.0628
CJJ81176_RS06345	Cj1370	putative nucleotide phosphoribosyltransferase	-0.1	0.3706	0	0.3928
CJJ81176_RS06350	Cj1371	putative periplasmic protein (VacJ homolog)	0.2	0.1529	0.1	0.0879
CJJ81176_RS06355	Cj1372	putative periplasmic protein	0	0.5774	-0.3	0.0902
CJJ81176_RS06360	Cj1373	putative ntegral membrane protein	0	0.3768	0.1	0.2979
CJJ81176_RS06365	Cj1374c	conserved hypothetical protein Cj1374c	0	0.6383	0	0.5789
CJJ81176_RS06375	Cj1375	putative multidrug efflux transporter	0.4	0.0151	0.6	0.0018
CJJ81176_RS06380	Cj1377c	putative ferredoxin	-0.2	0.2443	-0.2	0.2737
CJJ81176_RS06385	Cj1378	L-seryl-tRNA(SeC) selenium transferase	0	0.5187	-0.1	0.52
CJJ81176_RS06390	Cj1379	putative selenocysteine-specific elongation factor	0	0.7315	0	0.714
CJJ81176_RS06395	Cj1380	putative periplasmic protein	-0.1	0.4509	0	0.899
CJJ81176_RS06400	Cj1381	putative lipoprotein	0	0.8886	-0.1	0.5379
CJJ81176_RS06405	Cj1382c	flavodoxin	0	0.8217	0	0.7587
CJJ81176_RS06410	Cj1383c	hypothetical protein Cj1383c	0.1	0.1101	0.1	0.2155
CJJ81176_RS06415	Cj1384c	hypothetical protein Cj1384c	0	0.7047	0	0.8206
CJJ81176_RS06420	Cj1385	catalase	0	0.9807	-0.3	0.0509
CJJ81176_RS06425	Cj1387c	helix-turn-helix containing protein	-0.1	0.5587	-0.2	0.2962
CJJ81176_RS06430	Cj1388	putative endoribonuclease L-PSP	0	0.8249	0	0.7436
CJJ81176_RS06435	Cj1389	C4-dicarboxylate ABC transporter	0.2	0.0158	0.1	0.0021
CJJ81176_RS06440	Cj1393	putative cystathionine beta-lyase	0.1	0.4046	0.1	0.1996
CJJ81176_RS06445	Cj1394	putative fumarate lyase	0	0.7813	-0.2	0.1618
CJJ81176_RS06450	Cj1395	2-methylcitrate dehydratase	-0.1	0.4246	0	0.7571
CJJ81176_RS06455	Cj1399c	putative Ni/Fe-hydrogenase small subunit	-0.1	0.4375	-0.2	0.0586
CJJ81176_RS06460	Cj1400c	enoyl-[acyl-carrier-protein] reductase [NADH]	0.1	0.6483	0.1	0.6172
CJJ81176_RS06465	Cj1401c	putative triosephosphate isomerase	0.1	0.1671	0.2	0.0448
CJJ81176_RS06470	Cj1402c	phosphoglycerate kinase	0	0.9456	0	0.5667
CJJ81176_RS06480	Cj1403c	glyceraldehyde 3-phosphate dehydrogenase	0.2	0.2711	0.2	0.4372
CJJ81176_RS06485	Cj1404	putative nicotinate-nucleotide adenylyltransferase	0	0.7663	-0.1	0.6526
CJJ81176_RS06490	Cj1405	conserved hypothetical protein Cj1405	0	0.8284	0.1	0.7939
CJJ81176_RS06495	Cj1407c	putative phospho-sugar mutase	-0.1	0.2509	-0.4	0.0046
CJJ81176_RS06510	Cj1408	putative flagellar protein	1.6	0.1258	1.6	0.1292
CJJ81176_RS06515	Cj1410c	putative membrane protein	1.7	0.0001	1.6	0
CJJ81176_RS06520	Cj1411c	putative cytochrome P450	-0.1	0.3678	-0.2	0.0439
CJJ81176_RS06525	Cj1412c	putative integral membrane protein	0.2	0.1164	0.2	0.0767
CJJ81176_RS06535	Cj1413c	capsule polysaccharide modification protein	-0.2	0.0895	-0.2	0.1316
CJJ81176_RS06540	Cj1414c	capsule polysaccharide modification protein	-1	0.01	-1.2	0.0061
CJJ81176_RS06545	Cj1415c	putative adenylylsulfate kinase	-0.8	0.0036	-0.9	0.0089
CJJ81176_RS06550	Cj1416c	putative sugar nucleotidyltransferase	-0.1	0.0895	-0.1	0.0287
CJJ81176_RS06555	Cj1417c	putative amidotransferase	0	0.6324	-0.3	0.0991
CJJ81176_RS06560	Cj1418c	putative transferase	0.1	0.5092	-0.1	0.7191
CJJ81176_RS06565	Cj1419c	putative methyltransferase	-0.1	0.2241	-0.1	0.1978
CJJ81176_RS06570	Cj1420c	putative methyltransferase	0	0.3799	0	0.7332
CJJ81176_RS06575	Cj1424c	phosphoheptose isomerase	0.2	0.0752	0.2	0.0673
CJJ81176_RS06580	Cj1425c	putative D-glycero-D-manno-heptose 7-phosphate kinase	-0.1	0.0199	-0.1	0.0625
CJJ81176_RS06585	Cj1443c	D-arabinose 5-phosphate isomerase	-0.1	0.2229	-0.1	0.001
CJJ81176_RS06590	Cj1444c	capsule polysaccharide export system periplasmic protein	-0.4	0.0019	-0.3	0.0213
CJJ81176_RS06595	Cj1445c	capsule polysaccharide export system inner membrane protein	0.3	0.0143	0.4	0.0041
CJJ81176_RS06600	Cj1447c	capsule polysaccharide export ATP-binding protein	5	0.4024	4.9	0.4056
CJJ81176_RS06605	Cj1450	putative ATP/GTP-binding protein	-0.2	0.0015	-0.2	0.0007
CJJ81176_RS06610	Cj1451	dUTPase	-0.1	0.1904	-0.1	0.1484
CJJ81176_RS06615	Cj1453c	putative tRNA(Ile)-lysidine synthase	-0.1	0.2927	0.2	0.2203
CJJ81176_RS06620	Cj1454c	putative radical SAM domain family protein	0	0.802	0	0.8252
CJJ81176_RS06625	Cj1455	peptide chain release factor 2	0	0.83	-0.1	0.33
CJJ81176_RS06630	Cj1457c	tRNA pseudouridine synthase D	0.5	0.1321	0.5	0.0209
CJJ81176_RS06635	Cj1458c	putative thiamin-monophosphate kinase	-0.4	0.004	-0.4	0.0005
CJJ81176_RS06640	Cj1459	hypothetical protein Cj1459	-0.1	0.4972	0.2	0.2045
CJJ81176_RS06645	Cj1460	hypothetical protein Cj1460	0	0.6793	-0.3	0.3511
CJJ81176_RS06650	Cj1461	putative DNA methylase	-0.4	0.0069	-0.4	0.0065
CJJ81176_RS06655	Cj1462	flagellar P-ring protein	-0.4	0.3896	-0.3	0.2896
CJJ81176_RS06660	Cj1464	hypothetical protein Cj1464	0.4	0.0049	0.4	0.0029
CJJ81176_RS06665	Cj1465	hypothetical protein Cj1465	17.1	0	16.8	0
CJJ81176_RS06670	Cj1466	putative flagellar hook-associated protein	16.3	0	16.4	0
CJJ81176_RS06675	Cj1471c	putative type II protein secretion system E protein	3.7	0	3.5	0
CJJ81176_RS06685	Cj1472c	putative membrane protein	-0.4	0.1805	-0.1	0.4098
CJJ81176_RS06690	Cj1473c	putative ATP/GTP-binding protein	-1.9	0.0155	-1.3	0.0796
CJJ81176_RS06695	Cj1474c	putative type II protein secretion system D protein	-0.3	0.0171	-0.3	0.0162
CJJ81176_RS06700	Cj1476c	pyruvate-flavodoxin oxidoreductase	-0.3	0.0377	-0.3	0.0007
CJJ81176_RS06705	Cj1477c	putative hydrolase	-0.3	0.0032	-0.3	0.006
CJJ81176_RS06710	Cj1478c	outer membrane fibronectin-binding protein	-0.4	0.0155	-0.4	0.0173
CJJ81176_RS06725	Cj1479c	30S ribosomal protein S9	-0.5	0.0035	-0.4	0.0034
CJJ81176_RS06730	Cj1480c	50S ribosomal protein L13	-0.1	0.1972	0	0.9529
CJJ81176_RS06735	Cj1481c	putative helicase	0	0.5115	0	0.7678
CJJ81176_RS06740	Cj1482c	hypothetical protein Cj1482c	-0.1	0.0278	-0.1	0.0166
CJJ81176_RS06745	Cj1483c	putative lipoprotein	-0.1	0.1389	-0.1	0.1453
CJJ81176_RS06750	Cj1484c	putative membrane protein	0.1	0.3615	0.1	0.3335
CJJ81176_RS06755	Cj1487c	cb-type cytochrome C oxidase subunit III	0	0.6087	0.1	0.192
CJJ81176_RS06760	Cj1488c	cb-type cytochrome C oxidase subunit IV	0.3	0.0343	0.2	0.2869
CJJ81176_RS06765	Cj1489c	cb-type cytochrome C oxidase subunit II	-0.3	0.007	-0.3	0.0001
CJJ81176_RS06770	Cj1490c	cb-type cytochrome C oxidase subunit I	-0.9	0.1417	-0.1	0.2148
CJJ81176_RS06780	Cj1491c	putative two-component regulator	0.1	0.1515	0	0.9662
CJJ81176_RS06785	Cj1492c	putative two-component sensor	-0.2	0.0504	-0.2	0.0211
CJJ81176_RS06790	Cj1494c	carbamoyl-phosphate synthase small chain	-0.3	0.0271	-0.1	0.1172
CJJ81176_RS06795	Cj1495c	conserved hypothetical protein Cj1495c	0	0.9011	-0.1	0.1188
CJJ81176_RS06800	Cj1496c	putative periplasmic protein	0	0.688	-0.1	0.5175
CJJ81176_RS06805	Cj1498c	adenylosuccinate synthetase	0	0.7749	-0.1	0.256
CJJ81176_RS06810	Cj1502c	putative sodium/proline symporter	0.1	0.1288	0	0.2156
CJJ81176_RS06815	Cj1503c	putative proline dehydrogenase/delta-1-pyrroline-5-carboxylate dehydrogenase	0	0.92	-0.2	0.1543
CJJ81176_RS06820	Cj1504c	putative selenide,water dikinase	0	0.9462	0	0.9637
CJJ81176_RS06825	Cj1505c	putative two-component response regulator (SirA-like protein)	0	0.9265	-0.1	0.3608
CJJ81176_RS06830	Cj1506c	putative MCP-type signal transduction protein	0	0.6394	0.1	0.1454
CJJ81176_RS06835	Cj1507c	putative regulatory protein	-0.1	0.4921	-0.1	0.3268
CJJ81176_RS06845	Cj1508c	FdhD protein	0	0.6187	-0.1	0.318
CJJ81176_RS06850	Cj1509c	putative formate dehydrogenase, cytochrom B subunit	0	0.8122	-0.1	0.2635
CJJ81176_RS06855	Cj1510c	putative formate dehydrogenase iron-sulfur subunit	-0.1	0.0559	-0.1	0.2514
CJJ81176_RS06860	Cj1511c	putative formate dehydrogenase large subunit (Selenocysteine containing)	0	0.9319	0	0.8475
CJJ81176_RS06865	Cj1513c	possible periplasmic protein	0.1	0.2833	0.1	0.1738
CJJ81176_RS06870	Cj1514c	hypothetical protein Cj1514c	0.1	0.1177	0.1	0.0509
CJJ81176_RS06875	Cj1515c	putative decarboxylase	0.3	0.0708	0.4	0.075
CJJ81176_RS06880	Cj1516	putative periplasmic oxidoreductase	0.3	0.2114	0.1	0.4193
CJJ81176_RS06885	Cj1517	putative molybdopterin converting factor,subunit 1	0.1	0.3607	0.1	0.3533
CJJ81176_RS06890	Cj1518	putative molybdopterin converting factor,subunit 2	0	0.9298	0	0.6723
CJJ81176_RS06895	Cj1519	putative molybdopterin biosynthesis protein	0	0.9943	0	0.5955
CJJ81176_RS06900	Cj1529c	phosphoribosylformylglycinamidine cyclo-ligase	-0.4	0.3637	-0.3	0.3867
CJJ81176_RS06905	Cj1530	putative dephospho-CoA kinase	0	0.893	-0.1	0.3352
CJJ81176_RS06915	Cj1531	diaminopimelate epimerase	-0.2	0.4639	-0.1	0.7143
CJJ81176_RS06920	Cj1532	putative periplasmic protein	-0.1	0.1526	-0.1	0.0547
CJJ81176_RS06925	Cj1533c	putative helix-turn-helix containing protein	-0.1	0.0152	-0.1	0.2281
CJJ81176_RS06930	Cj1534c	putative bacterioferritin	-0.1	0.241	-0.1	0.1759
CJJ81176_RS06935	Cj1535c	putative glucose-6-phosphate isomerase	-0.2	0.5521	0	0.9431
CJJ81176_RS06950	Cj1536c	UTP--glucose-1-phosphate uridylyltransferase	0.1	0.6332	0	0.9568
CJJ81176_RS06955	Cj1537c	acetyl-coenzyme A synthetase	-0.2	0.1413	-0.3	0.0009
CJJ81176_RS06965	Cj1538c	putative anion-uptake ABC-transport system ATP-binding protein	0	0.2703	0	0.9385
CJJ81176_RS06970	Cj1540	putative periplasmic protein	0	0.2824	-0.1	0.0607
CJJ81176_RS06975	Cj1541	conserved hypothetical protein Cj1541	0.2	0.0466	0	0.3119
CJJ81176_RS06985	Cj1542	putative allophanate hydrolase subunit 1	0.1	0.2285	0.1	0.2697
CJJ81176_RS06990	Cj1543	putative allophanate hydrolase subunit 2	0	0.7925	-0.2	0.3493
CJJ81176_RS06995	Cj1545c	MdaB protein homolog	0	0.0134	-0.1	0.0028
CJJ81176_RS07000	Cj1546	putative transcriptional regulator	0.2	0.0091	0.2	0.0137
CJJ81176_RS07005	Cj1547	Blc protein homolog	-0.3	0.0451	-0.4	0.0542
CJJ81176_RS07010	Cj1548c	putative NADP-dependent alcohol dehydrogenase	0.1	0.1032	0.1	0.1715
CJJ81176_RS07020	Cj1549c	putative type I restriction enzyme R protein	-0.2	0.1088	-0.1	0.1084
CJJ81176_RS07025	Cj1550c	putative ATP/GTP-binding protein	0.1	0.0914	0.1	0.1859
CJJ81176_RS07030	Cj1551c	putative type I restriction enzyme S protein	-0.3	0.4138	-0.2	0.217
CJJ81176_RS07050	Cj1552c	conserved hypothetical protein Cj1552c	0.2	0.3349	-5	0.4395
CJJ81176_RS07055	Cj1553c	putative type I restriction enzyme M protein	-0.3	0.151	-0.1	0.4831
CJJ81176_RS07060	Cj1555c	hypothetical protein Cj1555c	0.1	0.9943	4.6	0.4322
CJJ81176_RS07065	Cj1556	putative transcriptional regulator	0	0.883	-0.1	0.1967
CJJ81176_RS07075	Cj1563c	putative transcriptional regulator	-0.4	0.0002	-0.4	0.0004
CJJ81176_RS07080	Cj1565c	paralysed flagellum protein	0	0.9613	-0.2	0.1999
CJJ81176_RS07085	Cj1567c	NADH dehydrogenase I chain M	0	0.8932	0.2	0.1015
CJJ81176_RS07090	Cj1568c	NADH dehydrogenase I chain L	0.5	0.0076	0.6	0.0011
CJJ81176_RS07095	Cj1571c	NADH dehydrogenase I chain I	0.3	0.1145	0.6	0.0303
CJJ81176_RS07100	Cj1572c	NADH dehydrogenase I chain H	-0.2	0.0224	-0.1	0.0064
CJJ81176_RS07105	Cj1573c	putative NADH dehydrogenase I chain G	-0.2	0.0763	-0.1	0.2833
CJJ81176_RS07110	Cj1574c	hypothetical protein Cj1574c	-0.1	0.2559	-0.1	0.434
CJJ81176_RS07115	Cj1575c	hypothetical protein Cj1575c	-0.3	0.0422	-0.3	0.0258
CJJ81176_RS07130	Cj1576c	NADH dehydrogenase I chain D	-0.3	0.0056	-0.4	0.0042
CJJ81176_RS07135	Cj1577c	NADH dehydrogenase I chain C	0	0.9016	-0.2	0.3481
CJJ81176_RS07140	Cj1578c	NADH dehydrogenase I chain B	-0.3	0.0439	-0.2	0.0687
CJJ81176_RS07145	Cj1581c	putative peptide ABC-transport system ATP-binding protein	-0.4	0.1164	-10.8	0.1846
CJJ81176_RS07150	Cj1584c	putative peptide ABC-transport system periplasmic peptide-binding protein	0.2	0.1178	0.1	0.2658
CJJ81176_RS07155	Cj1586	single domain haemoglobin	-0.1	0.3182	0	0.7368
CJJ81176_RS07165	Cj1587c	putative ABC transporter	0.1	0.3064	0.1	0.0462
CJJ81176_RS07170	Cj1589	conserved hypothetical protein Cj1189	0.1	0.0144	0	0.6701
CJJ81176_RS07175	Cj1590	translation initiation factor IF-1	0	0.9152	0.1	0.3293
CJJ81176_RS07185	Cj1592	30S ribosomal protein S13	0	0.9683	0	0.7213
CJJ81176_RS07205	Cj1593	30S ribosomal protein S11	0.1	0.2954	0	0.8782
CJJ81176_RS07210	Cj1594	30S ribosomal protein S4	0	0.985	0	0.3961
CJJ81176_RS07215	Cj1595	DNA-directed RNA polymerase alpha chain	0	0.9351	0	0.9288
CJJ81176_RS07220	Cj1596	50S ribosomal protein L17	0	0.8255	-0.2	0.0176
CJJ81176_RS07225	Cj1597	ATP phosphoribosyltransferase	0.1	0.043	0.1	0.0391
CJJ81176_RS07230	Cj1598	histidinol dehydrogenase	-0.4	0.0083	-0.4	0.0002
CJJ81176_RS07235	Cj1599	imidazoleglycerol-phosphate dehydratase/histidinol-phosphatase	0.2	0.0574	0.1	0.134
CJJ81176_RS07240	Cj1600	imidazole glycerol phosphate synthase subunit	-1.1	0.0002	-1.1	0
CJJ81176_RS07245	Cj1601	phosphoribosylformimino-5-aminoimidazole carboxamide ribotide isomerase	-1.6	0.0055	-1.4	0.0005
CJJ81176_RS07250	Cj1602	conserved hypothetical protein Cj1602	-1.3	0	-1.3	0
CJJ81176_RS07255	Cj1603	imidazole glycerol phosphate synthase subunit	-1.4	0.0003	-1.3	0.0001
CJJ81176_RS07260	Cj1604	phosphoribosyl-AMP cyclohydrolase/ phosphoribosyl-ATP pyrophosphohydrolase	-1.3	0.0109	-6.9	0.3516
CJJ81176_RS07265	Cj1605c	putative 2,3,4,5-tetrahydropyridine-2-carboxylate N-succinyltransferase	-0.3	0.0981	-0.5	0.0408
CJJ81176_RS07270	Cj1606c	putative ATP/GTP-binding protein (Mrp protein homolog)	0	0.8142	0.1	0.1868
CJJ81176_RS07275	Cj1607	2-C-methyl-D-erythritol 4-phosphate cytidylyltransferase/ 2-C-methyl-D-erythritol 2,4-cyclodiphosphate synthase	0	0.8546	-0.1	0.0513
CJJ81176_RS07280	Cj1608	putative two-component regulator	0.1	0.4603	0.1	0.3595
CJJ81176_RS07285	Cj1609	putative sulfate adenylyltransferase	0	0.7428	0	0.9236
CJJ81176_RS07290	Cj1611	30S ribosomal protein S20	-0.1	0.2559	0	0.418
CJJ81176_RS07300	Cj1612	peptide chain release factor 1	0.2	0.2224	0.1	0.5527
CJJ81176_RS07305	Cj1613c	putative pyridoxamine 5'-phosphate oxidase	0.2	0.2796	0.1	0.5843
CJJ81176_RS07310	Cj1614	haemin uptake system outer membrane receptor	0	0.7311	0	0.7
CJJ81176_RS07315	Cj1615	putative haemin uptake system permease protein	0	0.6728	0.1	0.3991
CJJ81176_RS07320	Cj1616	putative haemin uptake system ATP-binding protein	0	0.6965	-0.1	0.2223
CJJ81176_RS07325	Cj1617	putative haemin uptake system periplasmic haemin-binding protein	0	0.7376	0.1	0.5194
CJJ81176_RS07330	Cj1618c	putative radical SAM domain protein	0.1	0.1612	0.1	0.0789
CJJ81176_RS07335	Cj1619	alpha-ketoglutarate permease	0	0.7414	-0.1	0.1999
CJJ81176_RS07340	Cj1620c	A/G-specific adenine glycosylase	-0.2	0.1674	-0.2	0.0905
CJJ81176_RS07345	Cj1621	putative periplasmic protein	0.2	0.0306	0.2	0.0185
CJJ81176_RS07350	Cj1622	riboflavin-specific deaminase/reductase	0.5	0.0682	0.5	0.0096
CJJ81176_RS07360	Cj1623	putative membrane protein	0.8	0.0001	0.7	0.0004
CJJ81176_RS07365	Cj1624c	L-serine dehydratase	-0.2	0.0022	-0.1	0.0174
CJJ81176_RS07370	Cj1625c	amino acid transporter	0	0.8707	0.1	0.6182
CJJ81176_RS07375	Cj1626c	putative periplasmic protein	-0.2	0.0163	-0.1	0.2632
CJJ81176_RS07385	Cj1627c	hypothetical protein Cj1627c	0.1	0.3199	0.1	0.2757
CJJ81176_RS07390	Cj1628	putative exbB/tolQ family transport protein	0	NA	0	NA
CJJ81176_RS07395	Cj1629	putative exbD/tolR family transport protein	-0.4	0.0129	-0.4	0.1047
CJJ81176_RS07400	Cj1630	putative TonB transport protein	0	0.6535	0	0.71
CJJ81176_RS07405	Cj1631c	conserved hypothetical protein Cj1631c	0	0.6321	0	0.8485
CJJ81176_RS07410	Cj1633	putative ATP-binding protein	0.1	0.277	0	0.7151
CJJ81176_RS07415	Cj1634c	chorismate synthase	0	0.7618	0	0.7688
CJJ81176_RS07420	Cj1635c	ribonuclease III	0.4	0.1216	0.2	0.3918
CJJ81176_RS07425	Cj1636c	ribonuclease HI	0	0.6072	0.1	0.212
CJJ81176_RS07430	Cj1637c	putative periplasmic protein	0.1	0.1118	0	0.8826
CJJ81176_RS07435	Cj1638	DNA primase	-0.1	0.4234	-5	0.4189
CJJ81176_RS07455	Cj1639	NifU protein homolog	4.9	0.523	5	0.5152
CJJ81176_RS07465	Cj1640	hypothetical protein Cj1640	0	0.9419	0	0.4234
CJJ81176_RS07475	Cj1641	UDP-N-acetylmuramoylalanyl-D-glutamate--2, 6-diaminopimelate ligase	0.1	0.0855	0	0.9564
CJJ81176_RS07480	Cj1642	conserved hypothetical protein Cj1642	-0.1	0.5846	0	0.6964
CJJ81176_RS07495	Cj1643	putative periplasmic protein	-0.2	0.2127	-0.1	0.3707
CJJ81176_RS07500	Cj1644	geranyltranstransferase	-0.1	0.4975	-0.1	0.2839
CJJ81176_RS07505	Cj1645	transketolase	-0.1	0.0415	-0.1	0.0374
CJJ81176_RS07510	Cj1646	putative ABC transport system permease	-0.2	0.0873	-0.1	0.0166
CJJ81176_RS07515	Cj1647	putative ABC transport system ATP-binding protein	0	0.8135	-0.2	0.1149
CJJ81176_RS07520	Cj1648	putative ABC transport system periplasmic substrate-binding protein	-0.1	0.4312	0	0.7712
CJJ81176_RS07525	Cj1649	putative lipoprotein	-0.1	0.073	-0.1	0.06
CJJ81176_RS07530	Cj1651c	methionine aminopeptidase	0	0.9269	-0.1	0.5529
CJJ81176_RS07545	Cj1652c	glutamate racemase	0.3	0.9767	6.8	0.4784
CJJ81176_RS07560	Cj1653c	putative lipoprotein	0.5	0.0157	0.4	0.0179
CJJ81176_RS07585	Cj1658	putative iron permease	0.8	0.0023	0.9	0.001
CJJ81176_RS07590	Cj1659	periplasmic protein p19	1.3	0.0002	1.2	0.0003
CJJ81176_RS07600	Cj1660	putative integral membrane protein	-0.6	0.003	-0.7	0.0003
CJJ81176_RS07605	Cj1661	possible ABC transport system permease	6.6	0.4003	6.3	0.4173
CJJ81176_RS07615	Cj1662	putative integral membrane protein	0.3	0.0746	0.3	0.0448
CJJ81176_RS07620	Cj1663	putative ABC transport system ATP-binding protein	0.4	0.0044	0.5	0.0089
CJJ81176_RS07625	Cj1664	putative periplasmic thiredoxin	0.4	0.0337	0.5	0.0111
CJJ81176_RS07630	Cj1665	putative lipoprotein thiredoxin	0.2	0.0238	0.1	0.0052
CJJ81176_RS07635	Cj1666c	putative periplasmic protein	0.4	0.0019	0.5	0.0111
CJJ81176_RS07640	Cj1669c	putative ATP-dependent DNA ligase	0	0.9323	0.1	0.4617
CJJ81176_RS07645	Cj1670c	putative periplasmic protein	0	0.5366	-0.1	0.1511
CJJ81176_RS07650	Cj1672c	enolase	0	0.5264	-0.1	0.1109
CJJ81176_RS07655	Cj1673c	recA protein	-0.2	0.0078	-0.2	0.0079
CJJ81176_RS07660	Cj1674	conserved hypothetical protein Cj1674	0	0.6026	-0.1	0.1396
CJJ81176_RS07665	Cj1676	UDP-N-acetylenolpyruvoylglucosamine reductase	-1.8	0.2307	0.4	0.2078
CJJ81176_RS07670	Cj1680c	putative periplasmic protein	-0.2	0.0168	-0.2	0.026
CJJ81176_RS07675	Cj1681c	CysQ protein homolog	-0.3	0.298	-0.5	0.0924
CJJ81176_RS07680	Cj1682c	citrate synthase	0.1	0.0111	0.1	0.0217
CJJ81176_RS07685	Cj1685c	putative biotin synthase	0.2	0.0582	0.2	0.1067
CJJ81176_RS07690	Cj1686c	DNA topoisomerase I	0	0.6605	-0.2	0.042
CJJ81176_RS07695	Cj1688c	preprotein translocase subunit	-0.1	0.0829	-0.1	0.0597
CJJ81176_RS07700	Cj1689c	50S ribosomal protein L15	-0.1	0.143	-0.1	0.1144
CJJ81176_RS07710	Cj1690c	30S ribosomal protein S5	0.1	0.8046	0.1	0.6733
CJJ81176_RS07715	Cj1691c	50S ribosomal protein L18	0.2	0.0494	0.1	0.1253
CJJ81176_RS07720	Cj1692c	50S ribosomal protein L6	3.9	0	3.7	0.0001
CJJ81176_RS07725	Cj1693c	30S ribosomal protein S8	21.4	0	21.4	0
CJJ81176_RS07730	Cj1694c	30S ribosomal protein S14	17.1	0	17.3	0
CJJ81176_RS07735	Cj1695c	50S ribosomal protein L5	19.4	0	19.2	0
CJJ81176_RS07740	Cj1696c	50S ribosomal protein L24	9	0	8.6	0.0005
CJJ81176_RS07745	Cj1697c	50S ribosomal protein L14	-5.9	0.3469	-1.1	0.0036
CJJ81176_RS07750	Cj1698c	30S ribosomal protein S17	0.7	0.3023	0.5	0.387
CJJ81176_RS07755	Cj1699c	50S ribosomal protein L29	0	0.8008	0.1	0.6481
CJJ81176_RS07760	Cj1700c	50S ribosomal protein L16	0	0.9068	0	0.7332
CJJ81176_RS07785	Cj1701c	30S ribosomal protein S3	0.2	0.2148	0.1	0.4648
CJJ81176_RS07790	Cj1702c	50S ribosomal protein L22	-0.1	0.3586	-0.3	0.1313
CJJ81176_RS07795	Cj1703c	30S ribosomal protein S19	-0.6	0.0143	-0.7	0.0123
CJJ81176_RS07800	Cj1704c	50S ribosomal protein L2	-0.2	0.0211	-0.3	0.0119
CJJ81176_RS07805	Cj1705c	50S ribosomal protein L23	0.1	0.5437	0.3	0.1461
CJJ81176_RS07810	Cj1706c	50S ribosomal protein L4	0.5	0.0264	0.3	0.0898
CJJ81176_RS07815	Cj1707c	50S ribosomal protein L3	17.4	0.0001	17.6	0
CJJ81176_RS07820	Cj1708c	30S ribosomal protein S10	18.7	0	18.4	0
CJJ81176_RS07825	Cj1709c	putative ribosomal pseudouridine synthase	17.5	0	17.5	0
CJJ81176_RS07830	Cj1710c	putative metallo-beta-lactamase family protein	-0.4	0.0501	-0.3	0.0287
CJJ81176_RS07840	Cj1711c	putative dimethyladenosine transferase (16S rRNA dimethylase)	0.2	0.0182	0.2	0.0838
CJJ81176_RS07845	Cj1713	putative radical SAM domain protein	-0.1	0.0381	-0.1	0.1615
CJJ81176_RS07850	Cj1715	putative acetyltransferase	0	0.9218	-0.2	0.387
CJJ81176_RS07855	Cj1716c	3-isopropylmalate dehydratase small subunit	-0.7	0.0067	-0.6	0.0178
CJJ81176_RS07860	Cj1717c	3-isopropylmalate dehydratase large subunit	0	0.8491	-0.1	0.6324
CJJ81176_RS07865	Cj1718c	3-isopropylmalate dehydrogenase	-0.1	0.4736	-0.2	0.0303
CJJ81176_RS07870	Cj1719c	2-isopropylmalate synthase	-0.2	0.0893	-0.2	0.0756
CJJ81176_RS07875	Cj1720	hypothetical protein Cj1720	5	0.4188	4.8	0.4336
CJJ81176_RS07880	Cj1721c	putative outer membrane protein	0	0.3938	0	0.1686
CJJ81176_RS07885	Cj1724c	putative GTP cyclohydrolase I	0.1	0.5812	0	0.6092
CJJ81176_RS07890	Cj1725	putative periplasmic protein	-0.1	0.1988	-0.1	0.1297
CJJ81176_RS07895	Cj1726c	homoserine O-succinyltransferase	0.2	0.5227	-0.1	0.5147
CJJ81176_RS07900	Cj1727c	putative O-acetylhomoserine (thiol)-lyase	0	0.4147	0	0.8869
CJJ81176_RS07905	Cj1729c	flagellar hook subunit protein	-0.1	0.4211	0.1	0.408
CJJ81176_RS07910	Cj1731c	crossover junction endodeoxyribonuclease	-0.1	0.2048	-0.1	0.1744
CJJ81176_RS07915		ATPase AAA	0	0.7373	0	0.677
CJJ81176_RS07920		hypothetical protein	-0.1	0.6307	-0.2	0.0856
CJJ81176_RS07930		hypothetical protein	0	0.9064	-0.1	0.1642
CJJ81176_RS07935		membrane protein	-0.2	0.0577	0	0.8193
CJJ81176_RS07940		hypothetical protein	0	NA	0	NA
CJJ81176_RS07965		thiol:disulfide interchange protein DsbA	1.7	0.0006	1.7	0
CJJ81176_RS07970		motility accessory factor	1.5	0.0003	1.3	0.0003
CJJ81176_RS07975		peptidase S8	1.4	0.001	1.4	0.0003
CJJ81176_RS07980		hypothetical protein	1.3	0	1.2	0
CJJ81176_RS07985	Cj1423c	putative D-glycero-D-manno-heptose 1-phosphate guanosyltransferase	1.2	0.0001	1.3	0.0001
CJJ81176_RS07990		formate dehydrogenase	1.5	0.0004	1.4	0.0001
CJJ81176_RS07995		cytochrome c	1.3	0.0004	1.4	0.0017
CJJ81176_RS08000		membrane protein	1.4	0.0018	1.3	0
CJJ81176_RS08005		thioredoxin	0.3	0.033	0.2	0.2073
CJJ81176_RS08040		gamma-glutamyltranspeptidase	0.2	0.2577	0.2	0.3204
CJJ81176_RS08045		type II restriction endonuclease	0.3	0.0297	0.2	0.1066
CJJ81176_RS08055		orotidine 5'-phosphate decarboxylase	0.1	0.1465	0	0.6085
CJJ81176_RS08060		ABC transporter ATP-binding protein	0	0.7015	-0.1	0.4645
CJJ81176_RS08065		hypothetical protein	0	0.617	-0.1	0.2658
CJJ81176_RS08075		hypothetical protein	0.1	0.5393	0	0.8063
CJJ81176_RS08080		phosphoenolpyruvate carboxykinase	-0.1	0.2093	-0.1	0.2074
CJJ81176_RS08085		membrane protein	0	0.115	0	0.8615
CJJ81176_RS08090	Cj0503c	putative ferrochelatase	-0.2	0.0105	-0.2	0.0131
CJJ81176_RS08100		Na/Pi-cotransporter	-0.3	0.0182	-0.3	0.0163
CJJ81176_RS08105		hypothetical protein	-0.3	0.0277	-0.3	0.0012
CJJ81176_RS08130		membrane protein	0.2	0.075	0.3	0.0297
CJJ81176_RS08135		acyl carrier protein	0.4	0.0322	0.5	0.0153
CJJ81176_RS08140		hypothetical protein	0.4	0.0911	0.5	0.0506
CJJ81176_RS08145		plasmid stabilization protein	0.4	0.0008	0.5	0.0008
CJJ81176_RS08150		LPS biosynthesis protein	0.4	0.0042	0.4	0.005
CJJ81176_RS08155		hypothetical protein	0.3	0.0343	0.4	0.0344
CJJ81176_RS08160		hypothetical protein	0.3	0.0169	0.5	0.0005
CJJ81176_RS08165		transglycosylase	0.4	0.0008	0.4	0.0018
CJJ81176_RS08170		membrane protein	0.3	0.1926	0.6	0.0752
CJJ81176_RS08175		DNA methylase	0.4	0.0105	0.4	0.0094
CJJ81176_RS08180		type I restriction endonuclease subunit S	0.3	0.1351	0.6	0.0439
CJJ81176_RS08185		hypothetical protein	0.3	0.0122	0.4	0.002
CJJ81176_RS08190		hypothetical protein	0.3	0.0314	0.4	0.019
CJJ81176_RS08195		DEAD/DEAH box helicase	0.3	0.0274	0.3	0.0142
CJJ81176_RS08200		cytochrome c	0.3	0.0933	0.5	0.018
CJJ81176_RS08205		branched-chain amino acid ABC transporter substrate-binding protein	0.4	0.0017	0.4	0.0035
CJJ81176_RS08210		branched-chain amino acid ABC transporter substrate-binding protein	0.3	0.0482	0.4	0.0053
CJJ81176_RS08215		alpha-2,3-sialyltransferase	0.3	0.0111	0.3	0.0056
CJJ81176_RS08220		polyhydroxyalkanoate synthesis repressor PhaR	0.3	0.0946	0.4	0.0371
CJJ81176_RS08225		UDP-N-acetyl glucosamine 2-epimerase	0.3	0.0278	0.4	0.0057
CJJ81176_RS08230		N-acylneuraminate cytidylyltransferase	0.4	0.0446	0.4	0.0148
CJJ81176_RS08235		lipooligosaccharide biosynthesis glycosyltransferase	0.5	0.0038	0.5	0.0041
CJJ81176_RS08240		SAM-dependent methyltransferase	0.7	0.0006	0.7	0.0004
CJJ81176_RS08245		N-acetyltransferase	10.2	0.1835	0	NA
CJJ81176_RS08255		hypothetical protein	0	0.7883	0	0.9839
CJJ81176_RS08275		acetyltransferase	0	NA	0	NA
CJJ81176_RS08290		sugar transferase	0.1	0.4846	0.2	0.2741
CJJ81176_RS08295		membrane protein	0.5	0.0018	0.4	0.022
CJJ81176_RS08300		GDP-mannose 4,6-dehydratase	0.5	0.0004	0.5	0.0446
CJJ81176_RS08305		GDP-fucose synthetase	0.6	0.0097	0.7	0.0138
CJJ81176_RS08310		hypothetical protein	0.7	0.0136	0.7	0.0001
CJJ81176_RS08315		hypothetical protein	0.1	0.2394	0	0.6112
CJJ81176_RS08320		dTDP-4-dehydrorhamnose 3,5-epimerase	0.1	0.9919	5	0.5105
CJJ81176_RS08325		sugar transferase	0.3	0.1065	0.3	0.1007
CJJ81176_RS08330		glycosyl transferase family A	0.4	0.0082	0.4	0.013
CJJ81176_RS08335		glycosyl transferase	0.6	0.0319	0.4	0.0766
CJJ81176_RS08340		sugar transferase	0.4	0.0017	0.4	0.0022
CJJ81176_RS08350		capsular polysaccharide biosynthesis protein	-0.3	0.1096	0.1	0.2575
CJJ81176_RS08355		hypothetical protein	-0.1	0.5463	-0.3	0.1393
