# Supplementary material for: Campylobacter jejuni Demonstrates Conserved Proteomic and Transcriptomic Responses When Co-cultured With Human INT 407 and Caco-2 Epithelial Cells
Source: Front Microbiol. 2019 Apr 11;10:755. doi: 10.3389/fmicb.2019.00755 (PMC6470190; doi:10.3389/fmicb.2019.00755)
Supplement: Supplementary file 3 [file Table_3.XLSX]

## Sheet: Legend
Campylobacter jejuni demonstrates conserved proteomic and transcriptomic responses when co-cultured with human INT 407 and Caco-2 epithelial cells
Nicholas M. Negretti,1 Geremy Clair,2 Prabhat K. Talukdar,1 Christopher R. Gourley,1 Steven Huynh,3 Joshua N. Adkins,2 Craig T. Parker,3 and Colby M. Corneau, 1 Michael E. Konkel1*
1 School of Molecular Biosciences, College of Veterinary Medicine, Washington State University, Pullman, WA, USA, 99164-7520.
2 Integrative Omics, Pacific Northwest National Laboratory, 902 Battelle Boulevard, Richland, Washington 99352
3 Produce Safety and Microbiology, USDA Agricultural Research Service, 800 Buchanan St., Albany CA 94710
*To whom correspondence should be addressed: Dr. Michael E. Konkel, Biotechnology Life Sciences Building, Room 447, Washington State University, Pullman WA 99164, Telephone: 509-335-5039; Email: konkel@vetmed.wsu.edu
STable 3. Identification of shared gene expression and protein responses. Proteins and transcripts that are significantly increased or decreased in abundance/expression during C. jejuni co-culture with INT 407 and Caco-2 cells were compared. Proteins and genes that were significantly increased and upregulated, and proteins and genes that were significantly decreased and downregulated are reported…

## Sheet: 1A. Up both
Proteins and transcripts up for both cell types (Figure 4c)				RNA-Seq data (Fold-changes are log2 transformed, p-values are FDR adjusted)					Proteomics data (Fold-changes are log2 transformed)
81-176 gene	Symbol	Annotation	COG category	Average RNA FC	FC INT 407	FDR INT 407	FC Caco-2	FDR Caco-2	Average Protein FC	FC INT 407	p-value INT 407	FC Caco-2	p-value Caco-2
CJJ81176_RS00085	dsbI	disulphide bond formation protein	O	2.00367	2.00422	4.6696e-05	2.00313	5.16562e-05	1.3	1.3	0.0006	1.3	0.0001
CJJ81176_RS00765	trxB	thioredoxin reductase	O	2.71865	2.69429	1.98747e-09	2.74301	9.92063e-10	1.1	1.1	0	1.1	0
CJJ81176_RS00900	cfbpC	putative iron-uptake ABC transport system ATP-binding protein	E	3.82692	3.90633	4.89346e-09	3.74751	3.04385e-08	3.15	3.2	0.0049	3.1	0.0023
CJJ81176_RS00905	cfbpB	putative iron-uptake ABC transport system permease protein	P	1.94764	2.06237	0.00193085	1.83292	0.00779476	17	16.9	0	17.1	0
CJJ81176_RS00910	cfbpA	putative iron-uptake ABC transport system,periplasmic iron-binding protein	P	4.31373	4.34598	5.39631e-21	4.28149	2.60369e-20	3.15	3.2	0.0002	3.1	0
CJJ81176_RS01165	iscS	cysteine desulfurase (NifS protein homolog)	E	1.02804	1.02215	0.0201376	1.03393	0.0193915	0.9	0.9	0	0.9	0.0003
CJJ81176_RS01400	peb3	major antigenic peptide PEB3	M	4.28575	4.39609	1.6851e-19	4.1754	1.32613e-17	1.25	1.2	0	1.3	0.002
CJJ81176_RS01605	ahpC	alkyl hydroperoxide reductase	V	2.56494	2.58263	6.89948e-15	2.54725	1.56948e-14	0.85	0.8	0.0003	0.9	0.0016
CJJ81176_RS01830	Cj0379c	putative molybdenum containing oxidoreductase	C	2.86421	2.97988	6.58313e-14	2.74854	8.54926e-12	0.75	0.8	0.0005	0.7	0.0017
CJJ81176_RS02165	Cj0444	ligand-gated channel	P	4.44062	4.37676	1.45008e-30	4.50448	4.43518e-32	6.95	6.9	0.0005	7	0.0005
CJJ81176_RS03460	Cj0715	transthyretin-like periplasmic protein	F	2.56915	2.60916	7.75735e-06	2.52914	1.61127e-05	1	1	0.0002	1	0.0003
CJJ81176_RS03470	Cj0717	putative ArsC family protein	P	1.80456	1.87573	0.000132294	1.73338	0.000628418	0.7	0.7	0.0018	0.7	0.0012
CJJ81176_RS03935	glnH	putative glutamine binding periplasmic protein	ET	1.33477	1.27947	0.00130616	1.39007	0.000437593	1.05	1.2	0.0002	0.9	0.0005
CJJ81176_RS05675	Cj1169c	putative periplasmic protein	Uncategorized	2.09493	1.97264	0.00601829	2.21723	0.00161566	2	1.9	0.0002	2.1	0.0001
CJJ81176_RS05680	omp50	50 kda outer membrane protein precursor	Uncategorized	1.83873	1.74196	0.00422838	1.93551	0.00118936	1.25	1.3	0.0003	1.2	0.0011
CJJ81176_RS05745	cfa	cyclopropane-fatty-acyl-phospholipid synthase	I	2.6537	2.59379	2.43628e-05	2.71361	9.13707e-06	0.65	0.6	0.0001	0.7	0
CJJ81176_RS05775	cetB	bipartate energy taxis response protein cetB	KT	1.15679	1.1882	0.00394445	1.12538	0.00738526	1.1	1	0.0001	1.2	0
CJJ81176_RS05780	cetA	bipartate energy taxis response protein cetA	NT	0.903257	0.826293	0.0131791	0.980222	0.0022689	0.95	0.9	0	1	0
CJJ81176_RS06515	ceuE	enterochelin uptake periplasmic binding protein	P	2.35312	2.28659	6.98747e-09	2.41964	9.02558e-10	1.65	1.6	0	1.7	0.0001
CJJ81176_RS06665	Cj1383c	hypothetical protein Cj1383c	Uncategorized	4.49141	4.25398	5.434e-15	4.72883	2.06891e-18	16.95	16.8	0	17.1	0
CJJ81176_RS06670	Cj1384c	hypothetical protein Cj1384c	S	5.08398	5.09862	2.43975e-18	5.06935	4.04463e-18	16.35	16.4	0	16.3	0
CJJ81176_RS06675	katA	catalase	P	5.3607	5.34704	5.26561e-20	5.37436	3.85002e-20	3.6	3.5	0	3.7	0
CJJ81176_RS07590	Cj1587c	putative ABC transporter	P	2.62688	2.58292	1.22851e-08	2.67084	4.27967e-09	1.25	1.2	0.0003	1.3	0.0002
CJJ81176_RS07720	Cj1613c	putative pyridoxamine 5'-phosphate oxidase	P	4.72266	4.58003	8.84008e-25	4.86529	1.06286e-27	3.8	3.7	0.0001	3.9	0
CJJ81176_RS07725	chuA	haemin uptake system outer membrane receptor	P	4.99877	4.93637	1.6804e-14	5.06118	3.23988e-15	21.4	21.4	0	21.4	0
CJJ81176_RS07730	chuB	putative haemin uptake system permease protein	P	5.20642	5.13123	2.87775e-18	5.28161	3.07072e-19	17.2	17.3	0	17.1	0
CJJ81176_RS07735	chuC	putative haemin uptake system ATP-binding protein	PH	4.32899	4.20936	2.14083e-10	4.44862	1.65466e-11	19.3	19.2	0	19.4	0
CJJ81176_RS07740	chuD	putative haemin uptake system periplasmic haemin-binding protein	P	5.81001	5.75533	2.60872e-22	5.8647	4.65698e-23	8.8	8.6	0.0005	9	0
CJJ81176_RS07815	exbB2	putative exbB/tolQ family transport protein	U	3.58465	3.71999	3.55807e-17	3.44931	1.22368e-14	17.5	17.6	0	17.4	0.0001
CJJ81176_RS07820	exbD2	putative exbD/tolR family transport protein	U	2.62141	2.6473	0.000352785	2.59552	0.000605794	18.55	18.4	0	18.7	0
CJJ81176_RS07825	tonB2	putative TonB transport protein	M	3.17332	3.20407	1.98168e-06	3.14257	3.99201e-06	17.5	17.5	0	17.5	0
CJJ81176_RS07965	Cj1658	putative iron permease	P	1.57043	1.62891	0.0326469	1.51195	0.050929	1.7	1.7	0	1.7	0.0006
CJJ81176_RS07970	p19	periplasmic protein p19	MI	2.57911	2.41042	6.81683e-07	2.7478	8.38358e-09	1.4	1.3	0.0003	1.5	0.0003
CJJ81176_RS07975	Cj1660	putative integral membrane protein	S	1.31544	1.37963	0.0643926	1.25125	0.0976262	1.4	1.4	0.0003	1.4	0.001
CJJ81176_RS07980	Cj1661	possible ABC transport system permease	V	1.15668	1.1591	0.0869177	1.15427	0.0886578	1.25	1.2	0	1.3	0
CJJ81176_RS07985	Cj1662	putative integral membrane protein	V	1.57586	1.6171	0.0117293	1.53462	0.0193915	1.25	1.3	0.0001	1.2	0.0001
CJJ81176_RS07995	Cj1664	putative periplasmic thiredoxin	O	1.88373	1.92243	0.000339298	1.84503	0.000754467	1.35	1.4	0.0017	1.3	0.0004
CJJ81176_RS08000	Cj1665	putative lipoprotein thiredoxin	O	2.17303	2.2446	0.000204203	2.10146	0.000715935	1.35	1.3	0	1.4	0.0018
CJJ81176_RS08240	Cj1710c	putative metallo-beta-lactamase family protein	J	1.15304	1.37135	0.00256724	0.93473	0.0602373	0.7	0.7	0.0004	0.7	0.0006

## Sheet: 1B. COG Up both
COG enrichment of proteins and transcripts up for both cell types (Figure 4c)
COG	Count	p value	FDR	Odds ratio	COG category description
P	13	6.64211e-08	1.79337e-06	9.19865	Inorganic ion transport and metabolism
V	3	0.0533816	0.720651	3.87495	Defense mechanisms
O	4	0.143164	1	2.10964	Posttranslational modification, protein turnover, chaperones
T	3	0.217015	1	1.96247	Signal transduction mechanisms
I	2	0.318594	1	1.81475	Lipid transport and metabolism
U	2	0.420913	1	1.4363	Intracellular trafficking, secretion, and vesicular transport
S	2	0.500302	1	1.22139	Function unknown
M	3	0.633466	1	0.929955	Cell wall/membrane/envelope biogenesis
E	3	0.695529	1	0.841271	Amino acid transport and metabolism
K	1	0.732395	1	0.769687	Transcription
F	1	0.73883	1	0.755275	Nucleotide transport and metabolism
N	1	0.814505	1	0.597357	Cell motility
H	1	0.897462	1	0.437245	Coenzyme transport and metabolism
C	1	0.940871	1	0.349167	Energy production and conversion
Uncategorized	3	0.950619	1	0.460367	Uncategorized
J	1	0.985142	1	0.230184	Translation, ribosomal structure and biogenesis
A	0	1	1	0	RNA processing and modification
L	0	1	1	0	Replication, recombination and repair
B	0	1	1	0	Chromatin structure and dynamics
D	0	1	1	0	Cell cycle control, cell division, chromosome partitioning
Y	0	1	1	0	Nuclear structure
Z	0	1	1	0	Cytoskeleton
W	0	1	1	0	Extracellular structures
X	0	1	1	0	Mobilome: prophages, transposons
G	0	1	1	0	Carbohydrate transport and metabolism
Q	0	1	1	0	Secondary metabolites biosynthesis, transport and catabolism
R	0	1	1	0	General function prediction only

## Sheet: 2A. Down both
Proteins and transcripts down for both cell types (Figure 4c)				RNA-Seq data (Fold-changes are log2 transformed, p-values are FDR adjusted)					Proteomics data (Fold-changes are log2 transformed)
81-176 gene	Symbol	Annotation	COG category	Average RNA FC	FC INT 407	FDR INT 407	FC Caco-2	FDR Caco-2	Average Protein FC	FC INT 407	p-value INT 407	FC Caco-2	p-value Caco-2
CJJ81176_RS01600	fdxA	ferredoxin	C	-2.85544	-2.80773	3.6133e-14	-2.90315	1.21172e-14	-2.55	-2.3	0.0005	-2.8	0.0002
CJJ81176_RS01725	Cj0358	putative cytochrome C551 peroxidase	O	-1.46397	-1.53136	0.000398615	-1.39659	0.00158554	-0.7	-0.7	0	-0.7	0.0057
CJJ81176_RS02005	Cj0414	putative oxidoreductase subunit	Uncategorized	-5.42516	-5.59184	6.8433e-28	-5.25848	1.28357e-24	-1.2	-1.2	0.0003	-1.2	0.0001
CJJ81176_RS02010	Cj0415	putative GMC oxidoreductase subunit	IR	-6.1974	-6.26913	1.14032e-31	-6.12567	3.745e-30	-1.1	-1.1	0.0007	-1.1	0.0033
CJJ81176_RS02130	sdhA	succinate dehydrogenase flavoprotein subunit	C	-3.82455	-3.94472	6.17778e-11	-3.70437	1.1839e-09	-0.7	-0.7	0.0003	-0.7	0.0009
CJJ81176_RS02135	sdhB	putative succinate dehydrogenase iron-sulfur protein	C	-4.61926	-4.707	6.75825e-16	-4.53151	1.22461e-14	-0.75	-0.7	0.0002	-0.8	0.0001
CJJ81176_RS03760	napA	periplasmic nitrate reductase	C	-3.47521	-3.57834	2.06917e-09	-3.37208	2.18789e-08	-0.75	-0.8	0.003	-0.7	0.0012
CJJ81176_RS03765	napG	putative ferredoxin	CJ	-5.02535	-5.04607	7.35445e-28	-5.00462	7.35729e-27	-0.95	-0.9	0.0006	-1	0.0007
CJJ81176_RS03775	napB	periplasmic nitrate reductase small subunit (cytochrome C-type protein)	CP	-4.16677	-4.21276	7.35445e-28	-4.12079	4.95351e-26	-0.75	-0.8	0.0183	-0.7	0.0127
CJJ81176_RS04185		cytochrome c	C	-1.74777	-1.83964	0.000373436	-1.65589	0.0017893	-1.65	-1.6	0.0015	-1.7	0.0018
CJJ81176_RS06540	nrfA	putative periplasmic cytochrome C	P	-3.4283	-3.63566	1.69404e-11	-3.22095	4.18519e-09	-1.1	-1.2	0.0061	-1	0.01
CJJ81176_RS06545	nrfH	putative periplasmic cytochrome C	C	-3.87436	-4.05261	1.4714e-23	-3.69612	1.36204e-19	-0.85	-0.9	0.0089	-0.8	0.0036
CJJ81176_RS07240	fdhC	putative formate dehydrogenase, cytochrom B subunit	C	-2.78129	-2.85755	7.52472e-20	-2.70502	1.71824e-17	-1.1	-1.1	0	-1.1	0.0002
CJJ81176_RS07245	fdhB	putative formate dehydrogenase iron-sulfur subunit	C	-2.95642	-3.07139	6.58313e-14	-2.84144	8.97221e-12	-1.5	-1.4	0.0005	-1.6	0.0055
CJJ81176_RS07250	fdhA	putative formate dehydrogenase large subunit (Selenocysteine containing)	CR	-2.72586	-2.83965	9.36824e-12	-2.61208	5.72269e-10	-1.3	-1.3	0	-1.3	0
CJJ81176_RS07255		formate dehydrogenase	CR	-2.14238	-2.38438	6.8829e-07	-1.90037	0.000148432	-1.35	-1.3	0.0001	-1.4	0.0003
CJJ81176_RS07795	sdaA	L-serine dehydratase	E	-2.46976	-2.49536	8.26017e-21	-2.44417	8.95612e-20	-0.65	-0.7	0.0123	-0.6	0.0143

## Sheet: 2A. COG Down both
COG enrichment of proteins and transcripts down for both cell types (Figure 4c)
COG	Count	p value	FDR	Odds ratio	COG category description
C	12	7.41072e-10	2.00089e-08	19.9421	Energy production and conversion
R	3	0.16721	1	2.30726	General function prediction only
P	2	0.292443	1	1.96683	Inorganic ion transport and metabolism
I	1	0.441636	1	1.7998	Lipid transport and metabolism
O	1	0.648498	1	0.983951	Posttranslational modification, protein turnover, chaperones
E	1	0.840375	1	0.547931	Amino acid transport and metabolism
J	1	0.876507	1	0.477457	Translation, ribosomal structure and biogenesis
Uncategorized	1	0.959924	1	0.301774	Uncategorized
A	0	1	1	0	RNA processing and modification
K	0	1	1	0	Transcription
L	0	1	1	0	Replication, recombination and repair
B	0	1	1	0	Chromatin structure and dynamics
D	0	1	1	0	Cell cycle control, cell division, chromosome partitioning
Y	0	1	1	0	Nuclear structure
V	0	1	1	0	Defense mechanisms
T	0	1	1	0	Signal transduction mechanisms
M	0	1	1	0	Cell wall/membrane/envelope biogenesis
N	0	1	1	0	Cell motility
Z	0	1	1	0	Cytoskeleton
W	0	1	1	0	Extracellular structures
U	0	1	1	0	Intracellular trafficking, secretion, and vesicular transport
X	0	1	1	0	Mobilome: prophages, transposons
G	0	1	1	0	Carbohydrate transport and metabolism
F	0	1	1	0	Nucleotide transport and metabolism
H	0	1	1	0	Coenzyme transport and metabolism
Q	0	1	1	0	Secondary metabolites biosynthesis, transport and catabolism
S	0	1	1	0	Function unknown

## Sheet: 3A. Down RNA up Protein
Proteins up and transcripts down for both cell types (Figure 4c)				RNA-Seq data (Fold-changes are log2 transformed, p-values are FDR adjusted)					Proteomics data (Fold-changes are log2 transformed)
81-176 gene	Symbol	Annotation	COG category	Average RNA FC	FC INT 407	FDR INT 407	FC Caco-2	FDR Caco-2	Average Protein FC	FC INT 407	p-value INT 407	FC Caco-2	p-value Caco-2
CJJ81176_RS08310	leuA	2-isopropylmalate synthase	E	-0.936587	-0.921485	0.0990145	-0.95169	0.0884493	0.7	0.7	0.0001	0.7	0.0136

## Sheet: 3B. COG Down RNA up Protein
COG enrichment of proteins up and transcripts down for both cell types (Figure 4c)
COG	Count	p value	FDR	Odds ratio	COG category description
E	1	0.0795756	1	#NUM!	Amino acid transport and metabolism
J	0	1	1	0	Translation, ribosomal structure and biogenesis
A	0	1	1	0	RNA processing and modification
K	0	1	1	0	Transcription
L	0	1	1	0	Replication, recombination and repair
B	0	1	1	0	Chromatin structure and dynamics
D	0	1	1	0	Cell cycle control, cell division, chromosome partitioning
Y	0	1	1	0	Nuclear structure
V	0	1	1	0	Defense mechanisms
T	0	1	1	0	Signal transduction mechanisms
M	0	1	1	0	Cell wall/membrane/envelope biogenesis
N	0	1	1	0	Cell motility
Z	0	1	1	0	Cytoskeleton
W	0	1	1	0	Extracellular structures
U	0	1	1	0	Intracellular trafficking, secretion, and vesicular transport
O	0	1	1	0	Posttranslational modification, protein turnover, chaperones
X	0	1	1	0	Mobilome: prophages, transposons
C	0	1	1	0	Energy production and conversion
G	0	1	1	0	Carbohydrate transport and metabolism
F	0	1	1	0	Nucleotide transport and metabolism
H	0	1	1	0	Coenzyme transport and metabolism
I	0	1	1	0	Lipid transport and metabolism
P	0	1	1	0	Inorganic ion transport and metabolism
Q	0	1	1	0	Secondary metabolites biosynthesis, transport and catabolism
R	0	1	1	0	General function prediction only
S	0	1	1	0	Function unknown
Uncategorized	0	1	1	0	Uncategorized
